# Supplementary material for: 8b,8c-Diphenyl-2,6-bis(4-pyridyl­meth­yl)­perhydro-2,3a,4a,6,7a,8a-hexa­aza­cyclo­penta­[def]fluorene-4,8-dithione chloro­form solvate
Source: Acta Crystallogr Sect E Struct Rep Online. 2010 Jun 5;66(Pt 7):o1524. doi: 10.1107/S1600536810020040 (PMC3006766; doi:10.1107/S1600536810020040)
Supplement: Supplementary file 1 [file e-66-o1524-sup1.cif]

##############################################################################
###                                                                        ###
###        Electronic paper (Acta Crystallographica Section E)             ###
###                                                                        ###
##############################################################################
#                                                                            #
# This CIF contains the data in a paper accepted for publication in Acta     #
# Crystallographica Section E. It conforms to the requirements of Notes      #
# for Authors for Section E, and has been peer reviewed under the auspices   #
# of the IUCr Commission on Journals.                                        #
#                                                                            #
# Full details of the Crystallographic Information File format               #
# are given in the paper "The Crystallographic Information File (CIF):       #
# a New Standard Archive File for Crystallography" by S. R. Hall, F. H.      #
# Allen and I. D. Brown [Acta Cryst. (1991), A47, 655-685].                  #
#                                                                            #
# The current version of the core CIF dictionary is obtainable from          #
# ftp://ftp.iucr.org/pub/cif_core.dic. The current version number is 2.4.    #
#                                                                            #
# Software is freely available for graphical display of the structure(s) in  #
# this CIF.  For information consult the CIF home page http://www.iucr.org/  #
# cif/home.html                                                              #
#                                                                            #
# This file may be used for bona fide research purposes within the           #
# scientific community so long as proper attribution is given to the journal # 
# article from which it was obtained.                                        #
#                                                                            #
##############################################################################
                                             
data_I
_audit_creation_method     SHELXL-97
_chemical_name_systematic
;
8b,8c-Diphenyl-2,6-bis(4-pyridylmethyl)perhydro-2,3a,4a,6,7a,8a-
hexaazacyclopenta[<i>def</i>]fluorene-4,8-dithione chloroform solvate
;
_chemical_name_common     ?
_chemical_formula_moiety     'C32 H30 N8 S2, C H Cl3'
_chemical_formula_sum     'C33 H31 Cl3 N8 S2'
_chemical_formula_iupac     'C32 H30 N8 S2, C H Cl3'
_chemical_formula_weight     710.13
_chemical_melting_point     ?
_symmetry_cell_setting     triclinic
_symmetry_space_group_name_H-M     'P -1'
_symmetry_space_group_name_Hall     '-P 1'
loop_
    _symmetry_equiv_pos_as_xyz
    'x, y, z'
    '-x, -y, -z'
_cell_length_a     9.5381(6)
_cell_length_b     12.1712(8)
_cell_length_c     14.8765(9)
_cell_angle_alpha     100.9780(10)
_cell_angle_beta     91.6990(10)
_cell_angle_gamma     98.5000(10)
_cell_volume     1673.81(18)
_cell_formula_units_Z     2
_cell_measurement_reflns_used     ?
_cell_measurement_theta_min     ?
_cell_measurement_theta_max     ?
_cell_measurement_temperature     294(2)
_exptl_crystal_description     block
_exptl_crystal_colour     colourless
_exptl_crystal_size_max     0.20
_exptl_crystal_size_mid     0.10
_exptl_crystal_size_min     0.10
_exptl_crystal_density_diffrn     1.409
_exptl_crystal_density_meas     ?
_exptl_crystal_density_method     'not measured'
_exptl_crystal_F_000     736
_exptl_absorpt_coefficient_mu     0.437
_exptl_absorpt_correction_type     none
_exptl_absorpt_process_details     ?
_exptl_absorpt_correction_T_min     0.9178
_exptl_absorpt_correction_T_max     0.9576
_exptl_special_details
;
;
_diffrn_ambient_temperature     294(2)
_diffrn_radiation_type     MoK\a
_diffrn_radiation_wavelength     0.71073
_diffrn_radiation_source     'fine-focus sealed tube'
_diffrn_radiation_monochromator     graphite
_diffrn_measurement_device_type     'Bruker SMART APEX CCD area-detector'
_diffrn_measurement_method     'phi and omega scans'
_diffrn_detector_area_resol_mean     ?
_diffrn_reflns_number     11061
_diffrn_reflns_av_R_equivalents     0.1093
_diffrn_reflns_av_sigmaI/netI     0.1743
_diffrn_reflns_theta_min     1.73
_diffrn_reflns_theta_max     25.00
_diffrn_reflns_theta_full     25.00
_diffrn_measured_fraction_theta_max     0.962
_diffrn_measured_fraction_theta_full     0.962
_diffrn_reflns_limit_h_min     -11
_diffrn_reflns_limit_h_max     11
_diffrn_reflns_limit_k_min     -14
_diffrn_reflns_limit_k_max     13
_diffrn_reflns_limit_l_min     -17
_diffrn_reflns_limit_l_max     17
_diffrn_standards_number     ?
_diffrn_standards_interval_count     ?
_diffrn_standards_interval_time     ?
_diffrn_standards_decay_%     ?
_refine_special_details
;
Refinement of <i>F</i>^2^ against ALL reflections. The weighted <i>R</i>-factor
wR and goodness of fit <i>S</i> are based on <i>F</i>^2^, conventional
<i>R</i>-factors <i>R</i> are based on <i>F</i>, with <i>F</i> set to zero for
negative <i>F</i>^2^. The threshold expression of <i>F</i>^2^ >
\s(<i>F</i>^2^) is used only for calculating <i>R</i>-factors(gt) etc. and is
not relevant to the choice of reflections for refinement. <i>R</i>-factors
based on <i>F</i>^2^ are statistically about twice as large as those based on
<i>F</i>, and <i>R</i>- factors based on ALL data will be even larger. Because
of the poor quality of crystal, the ratio of Observed/Unique Reflections is
38%.
;
_reflns_number_total     5690
_reflns_number_gt     2136
_reflns_threshold_expression     I>2sigma(I)
_refine_ls_structure_factor_coef     Fsqd
_refine_ls_matrix_type     full
_refine_ls_R_factor_all     0.1761
_refine_ls_R_factor_gt     0.0621
_refine_ls_wR_factor_gt     0.1481
_refine_ls_wR_factor_ref     0.2103
_refine_ls_goodness_of_fit_ref     0.848
_refine_ls_restrained_S_all     0.848
_refine_ls_number_reflns     5690
_refine_ls_number_parameters     415
_refine_ls_number_restraints     0
_refine_ls_hydrogen_treatment     constr
_refine_ls_weighting_scheme     calc
_refine_ls_weighting_details
                 'calc w=1/[\s^2^(Fo^2^)+(0.1041P)^2^] where P=(Fo^2^+2Fc^2^)/3'
_atom_sites_solution_hydrogens     geom
_atom_sites_solution_primary     direct
_atom_sites_solution_secondary     difmap
_refine_ls_shift/su_max     0.001
_refine_ls_shift/su_mean     0.000
_refine_diff_density_max     0.465
_refine_diff_density_min     -0.393
_refine_ls_extinction_method     none
_refine_ls_extinction_coef     ?
loop_
    _atom_type_symbol
    _atom_type_description
    _atom_type_scat_dispersion_real
    _atom_type_scat_dispersion_imag
    _atom_type_scat_source
    'C' 'C' 0.0033 0.0016
                         'International Tables Vol C Tables 4.2.6.8 and 6.1.1.4'
    'H' 'H' 0.0000 0.0000
                         'International Tables Vol C Tables 4.2.6.8 and 6.1.1.4'
    'N' 'N' 0.0061 0.0033
                         'International Tables Vol C Tables 4.2.6.8 and 6.1.1.4'
    'S' 'S' 0.1246 0.1234
                         'International Tables Vol C Tables 4.2.6.8 and 6.1.1.4'
    'Cl' 'Cl' 0.1484 0.1585
                         'International Tables Vol C Tables 4.2.6.8 and 6.1.1.4'
_computing_data_collection     'SMART (Bruker, 1997)'
_computing_cell_refinement     'SAINT (Bruker, 1999)'
_computing_data_reduction     'SAINT (Bruker, 1999)'
_computing_structure_solution     'SHELXS97 (Sheldrick, 2008)'
_computing_structure_refinement     'SHELXL97 (Sheldrick, 2008)'
_computing_molecular_graphics     'SHELXTL (Sheldrick, 2008)'
_computing_publication_material     'SHELXTL (Sheldrick, 2008)'
loop_
    _atom_site_type_symbol
    _atom_site_label
    _atom_site_fract_x
    _atom_site_fract_y
    _atom_site_fract_z
    _atom_site_U_iso_or_equiv
    _atom_site_adp_type
    _atom_site_calc_flag
    _atom_site_refinement_flags
    _atom_site_occupancy
    _atom_site_disorder_assembly
    _atom_site_disorder_group
    C C1 0.4638(5) 0.4696(4) 0.1361(4) 0.0426(14) Uani d . 1 . .
    H H1A 0.4056 0.4515 0.0790 0.051 Uiso calc R 1 . .
    H H1B 0.4486 0.5435 0.1685 0.051 Uiso calc R 1 . .
    C C2 0.6423(6) 0.3623(4) 0.0735(4) 0.0461(15) Uani d . 1 . .
    H H2A 0.7434 0.3659 0.0658 0.055 Uiso calc R 1 . .
    H H2B 0.5934 0.3385 0.0133 0.055 Uiso calc R 1 . .
    C C3 0.4314(5) 0.4077(4) 0.2860(4) 0.0395(14) Uani d . 1 . .
    C C4 0.6795(5) 0.2382(4) 0.1877(4) 0.0391(14) Uani d . 1 . .
    C C5 0.4489(5) 0.2700(4) 0.1553(3) 0.0295(12) Uani d . 1 . .
    C C6 0.3463(5) 0.2069(4) 0.0750(3) 0.0344(13) Uani d . 1 . .
    C C7 0.3908(6) 0.1281(5) 0.0063(4) 0.0518(16) Uani d . 1 . .
    H H7 0.4868 0.1222 0.0040 0.062 Uiso calc R 1 . .
    C C8 0.2952(6) 0.0585(5) -0.0584(4) 0.0565(17) Uani d . 1 . .
    H H8 0.3262 0.0045 -0.1031 0.068 Uiso calc R 1 . .
    C C9 0.1541(7) 0.0688(5) -0.0572(4) 0.0590(17) Uani d . 1 . .
    H H9 0.0895 0.0223 -0.1014 0.071 Uiso calc R 1 . .
    C C10 0.1082(6) 0.1478(5) 0.0096(4) 0.0546(16) Uani d . 1 . .
    H H10 0.0125 0.1551 0.0104 0.065 Uiso calc R 1 . .
    C C11 0.2042(6) 0.2160(4) 0.0753(4) 0.0436(15) Uani d . 1 . .
    H H11 0.1725 0.2690 0.1205 0.052 Uiso calc R 1 . .
    C C12 0.4498(5) 0.2132(4) 0.2406(3) 0.0322(13) Uani d . 1 . .
    C C13 0.3367(5) 0.1100(4) 0.2397(3) 0.0351(13) Uani d . 1 . .
    C C14 0.2062(6) 0.1236(5) 0.2759(4) 0.0567(17) Uani d . 1 . .
    H H14 0.1877 0.1954 0.3020 0.068 Uiso calc R 1 . .
    C C15 0.1037(7) 0.0290(6) 0.2726(4) 0.0675(19) Uani d . 1 . .
    H H15 0.0167 0.0376 0.2975 0.081 Uiso calc R 1 . .
    C C16 0.1289(7) -0.0762(6) 0.2335(5) 0.077(2) Uani d . 1 . .
    H H16 0.0588 -0.1389 0.2304 0.093 Uiso calc R 1 . .
    C C17 0.2577(7) -0.0896(5) 0.1986(5) 0.072(2) Uani d . 1 . .
    H H17 0.2765 -0.1614 0.1730 0.086 Uiso calc R 1 . .
    C C18 0.3601(6) 0.0048(5) 0.2017(4) 0.0570(17) Uani d . 1 . .
    H H18 0.4470 -0.0045 0.1770 0.068 Uiso calc R 1 . .
    C C19 0.4813(6) 0.2929(4) 0.4068(3) 0.0455(15) Uani d . 1 . .
    H H19A 0.4783 0.3621 0.4511 0.055 Uiso calc R 1 . .
    H H19B 0.4162 0.2327 0.4245 0.055 Uiso calc R 1 . .
    C C20 0.6388(6) 0.1716(4) 0.3368(4) 0.0469(15) Uani d . 1 . .
    H H20A 0.5837 0.1033 0.3497 0.056 Uiso calc R 1 . .
    H H20B 0.7376 0.1611 0.3364 0.056 Uiso calc R 1 . .
    C C21 0.7120(6) 0.5325(5) 0.1933(4) 0.0530(16) Uani d . 1 . .
    H H21A 0.7130 0.4839 0.2379 0.064 Uiso calc R 1 . .
    H H21B 0.6786 0.6012 0.2227 0.064 Uiso calc R 1 . .
    C C22 0.8592(6) 0.5619(4) 0.1653(4) 0.0482(16) Uani d . 1 . .
    C C23 0.8900(6) 0.6050(5) 0.0882(4) 0.0577(17) Uani d . 1 . .
    H H23 0.8157 0.6157 0.0505 0.069 Uiso calc R 1 . .
    C C24 1.0254(7) 0.6325(5) 0.0652(5) 0.068(2) Uani d . 1 . .
    H H24 1.0400 0.6619 0.0124 0.081 Uiso calc R 1 . .
    C C25 1.1118(7) 0.5806(6) 0.1887(5) 0.073(2) Uani d . 1 . .
    H H25 1.1882 0.5730 0.2261 0.088 Uiso calc R 1 . .
    C C26 0.9754(8) 0.5499(6) 0.2152(5) 0.075(2) Uani d . 1 . .
    H H26 0.9635 0.5204 0.2682 0.090 Uiso calc R 1 . .
    C C27 0.7389(6) 0.3621(5) 0.4180(4) 0.0481(15) Uani d . 1 . .
    H H27A 0.7105 0.4275 0.4570 0.058 Uiso calc R 1 . .
    H H27B 0.7554 0.3804 0.3582 0.058 Uiso calc R 1 . .
    C C28 0.8721(5) 0.3375(4) 0.4579(4) 0.0384(14) Uani d . 1 . .
    C C29 1.0046(6) 0.3720(4) 0.4278(4) 0.0505(16) Uani d . 1 . .
    H H29 1.0126 0.4087 0.3784 0.061 Uiso calc R 1 . .
    C C30 1.1231(6) 0.3516(5) 0.4715(5) 0.0576(18) Uani d . 1 . .
    H H30 1.2098 0.3761 0.4491 0.069 Uiso calc R 1 . .
    C C31 0.9976(8) 0.2679(6) 0.5694(5) 0.084(2) Uani d . 1 . .
    H H31 0.9927 0.2311 0.6189 0.101 Uiso calc R 1 . .
    C C32 0.8720(7) 0.2838(6) 0.5309(5) 0.0676(19) Uani d . 1 . .
    H H32 0.7865 0.2582 0.5542 0.081 Uiso calc R 1 . .
    C C33 0.6754(7) 0.8554(6) 0.3853(5) 0.076(2) Uani d . 1 . .
    H H33 0.6949 0.7839 0.4001 0.091 Uiso calc R 1 . .
    Cl Cl1 0.7802(3) 0.9693(2) 0.4618(2) 0.1451(11) Uani d . 1 . .
    Cl Cl2 0.4992(2) 0.86364(19) 0.39764(19) 0.1222(10) Uani d . 1 . .
    Cl Cl3 0.7234(2) 0.86119(18) 0.27531(15) 0.1061(8) Uani d . 1 . .
    N N1 0.4182(4) 0.3843(3) 0.1924(3) 0.0370(11) Uani d . 1 . .
    N N2 0.5961(4) 0.2785(3) 0.1304(3) 0.0380(12) Uani d . 1 . .
    N N3 0.4351(4) 0.3080(3) 0.3151(3) 0.0349(11) Uani d . 1 . .
    N N4 0.5925(4) 0.1866(3) 0.2456(3) 0.0342(11) Uani d . 1 . .
    N N5 0.6126(5) 0.4746(4) 0.1154(3) 0.0446(12) Uani d . 1 . .
    N N6 1.1383(6) 0.6195(4) 0.1144(5) 0.0697(17) Uani d . 1 . .
    N N7 0.6238(4) 0.2652(3) 0.4087(3) 0.0388(11) Uani d . 1 . .
    N N8 1.1278(6) 0.3010(5) 0.5420(5) 0.0756(17) Uani d . 1 . .
    S S1 0.85378(14) 0.24229(12) 0.18583(10) 0.0545(5) Uani d . 1 . .
    S S2 0.43168(16) 0.53272(12) 0.35358(10) 0.0527(5) Uani d . 1 . .
loop_
    _atom_site_aniso_label
    _atom_site_aniso_U_11
    _atom_site_aniso_U_22
    _atom_site_aniso_U_33
    _atom_site_aniso_U_12
    _atom_site_aniso_U_13
    _atom_site_aniso_U_23
    C1 0.042(3) 0.042(3) 0.044(3) 0.002(3) 0.006(3) 0.013(3)
    C2 0.042(3) 0.056(4) 0.040(3) 0.002(3) 0.015(3) 0.009(3)
    C3 0.026(3) 0.050(4) 0.046(4) 0.009(3) 0.014(3) 0.012(3)
    C4 0.038(3) 0.028(3) 0.046(3) 0.004(3) 0.014(3) -0.006(2)
    C5 0.025(3) 0.032(3) 0.031(3) 0.006(2) 0.004(2) 0.003(2)
    C6 0.039(3) 0.032(3) 0.032(3) 0.001(2) 0.010(3) 0.006(2)
    C7 0.039(3) 0.055(4) 0.052(4) -0.002(3) 0.013(3) -0.009(3)
    C8 0.047(4) 0.063(4) 0.047(4) 0.000(3) 0.006(3) -0.012(3)
    C9 0.061(4) 0.058(4) 0.046(4) -0.009(3) -0.003(3) -0.005(3)
    C10 0.034(3) 0.055(4) 0.072(5) -0.003(3) -0.002(3) 0.014(3)
    C11 0.042(3) 0.040(3) 0.046(4) 0.002(3) 0.014(3) 0.005(3)
    C12 0.026(3) 0.032(3) 0.037(3) 0.001(2) 0.007(2) 0.005(2)
    C13 0.035(3) 0.038(3) 0.034(3) -0.002(3) 0.000(3) 0.015(2)
    C14 0.050(4) 0.060(4) 0.054(4) -0.006(3) 0.018(3) 0.007(3)
    C15 0.046(4) 0.090(5) 0.058(4) -0.019(4) 0.009(3) 0.013(4)
    C16 0.066(5) 0.066(5) 0.091(5) -0.026(4) 0.008(4) 0.020(4)
    C17 0.066(5) 0.038(4) 0.104(6) -0.006(3) -0.002(4) 0.007(4)
    C18 0.044(4) 0.039(4) 0.083(5) -0.007(3) 0.009(3) 0.009(3)
    C19 0.053(4) 0.047(3) 0.036(3) 0.006(3) 0.014(3) 0.008(3)
    C20 0.038(3) 0.039(3) 0.066(4) 0.008(3) 0.008(3) 0.013(3)
    C21 0.050(4) 0.047(4) 0.053(4) -0.010(3) 0.012(3) 0.002(3)
    C22 0.039(4) 0.040(3) 0.060(4) -0.006(3) 0.006(3) 0.004(3)
    C23 0.041(4) 0.067(4) 0.066(4) 0.001(3) 0.012(3) 0.022(3)
    C24 0.055(4) 0.070(5) 0.086(5) 0.008(4) 0.010(4) 0.034(4)
    C25 0.034(4) 0.101(6) 0.083(5) 0.000(4) -0.019(4) 0.026(5)
    C26 0.065(5) 0.082(5) 0.077(5) -0.017(4) 0.012(4) 0.032(4)
    C27 0.051(4) 0.048(4) 0.044(4) 0.008(3) 0.002(3) 0.005(3)
    C28 0.030(3) 0.040(3) 0.040(3) 0.003(3) -0.006(3) 0.000(3)
    C29 0.040(4) 0.047(4) 0.057(4) -0.007(3) 0.009(3) 0.002(3)
    C30 0.025(3) 0.064(4) 0.075(5) 0.006(3) -0.008(3) -0.006(4)
    C31 0.069(5) 0.110(6) 0.084(6) 0.004(5) -0.016(5) 0.056(5)
    C32 0.042(4) 0.085(5) 0.078(5) -0.004(4) 0.007(4) 0.031(4)
    C33 0.083(5) 0.081(5) 0.075(5) 0.032(4) 0.004(4) 0.029(4)
    Cl1 0.178(3) 0.1084(19) 0.139(2) 0.0305(19) -0.036(2) 0.0012(17)
    Cl2 0.0895(16) 0.1205(19) 0.178(2) 0.0245(14) 0.0594(16) 0.0679(17)
    Cl3 0.1197(18) 0.1078(16) 0.0969(16) 0.0181(14) 0.0459(14) 0.0292(12)
    N1 0.041(3) 0.034(2) 0.034(3) 0.003(2) 0.012(2) 0.0037(19)
    N2 0.029(3) 0.039(3) 0.044(3) -0.001(2) 0.013(2) 0.005(2)
    N3 0.033(2) 0.038(3) 0.032(3) 0.003(2) 0.011(2) 0.0018(19)
    N4 0.028(2) 0.032(2) 0.040(3) 0.0028(19) 0.003(2) 0.0026(19)
    N5 0.041(3) 0.044(3) 0.046(3) -0.004(2) 0.011(2) 0.010(2)
    N6 0.062(4) 0.056(3) 0.090(5) -0.003(3) 0.027(4) 0.017(3)
    N7 0.030(2) 0.043(3) 0.042(3) 0.003(2) 0.002(2) 0.008(2)
    N8 0.057(4) 0.079(4) 0.095(5) 0.019(3) -0.005(4) 0.021(4)
    S1 0.0312(8) 0.0584(10) 0.0680(11) 0.0046(7) 0.0157(8) -0.0022(8)
    S2 0.0588(10) 0.0434(9) 0.0501(9) 0.0087(8) 0.0122(8) -0.0072(7)
_geom_special_details
;
All esds (except the esd in the dihedral angle between two l.s. planes) are
estimated using the full covariance matrix. The cell esds are taken into
account individually in the estimation of esds in distances, angles and
torsion angles; correlations between esds in cell parameters are only used
when they are defined by crystal symmetry. An approximate (isotropic)
treatment of cell esds is used for estimating esds involving l.s. planes.
;
loop_
    _geom_bond_atom_site_label_1
    _geom_bond_atom_site_label_2
    _geom_bond_site_symmetry_2
    _geom_bond_distance
    _geom_bond_publ_flag
    C1 N5 . 1.456(6) ?
    C1 N1 . 1.479(6) ?
    C1 H1A . 0.9700 ?
    C1 H1B . 0.9700 ?
    C2 N5 . 1.462(6) ?
    C2 N2 . 1.472(6) ?
    C2 H2A . 0.9700 ?
    C2 H2B . 0.9700 ?
    C3 N1 . 1.366(6) ?
    C3 N3 . 1.368(6) ?
    C3 S2 . 1.656(5) ?
    C4 N2 . 1.355(6) ?
    C4 N4 . 1.386(6) ?
    C4 S1 . 1.657(5) ?
    C5 N2 . 1.457(5) ?
    C5 N1 . 1.470(5) ?
    C5 C6 . 1.527(7) ?
    C5 C12 . 1.557(7) ?
    C6 C11 . 1.376(6) ?
    C6 C7 . 1.385(6) ?
    C7 C8 . 1.373(7) ?
    C7 H7 . 0.9300 ?
    C8 C9 . 1.370(7) ?
    C8 H8 . 0.9300 ?
    C9 C10 . 1.374(7) ?
    C9 H9 . 0.9300 ?
    C10 C11 . 1.377(7) ?
    C10 H10 . 0.9300 ?
    C11 H11 . 0.9300 ?
    C12 N4 . 1.448(6) ?
    C12 N3 . 1.467(5) ?
    C12 C13 . 1.528(6) ?
    C13 C18 . 1.350(7) ?
    C13 C14 . 1.391(6) ?
    C14 C15 . 1.389(8) ?
    C14 H14 . 0.9300 ?
    C15 C16 . 1.361(8) ?
    C15 H15 . 0.9300 ?
    C16 C17 . 1.367(8) ?
    C16 H16 . 0.9300 ?
    C17 C18 . 1.386(7) ?
    C17 H17 . 0.9300 ?
    C18 H18 . 0.9300 ?
    C19 N7 . 1.449(6) ?
    C19 N3 . 1.474(6) ?
    C19 H19A . 0.9700 ?
    C19 H19B . 0.9700 ?
    C20 N7 . 1.434(6) ?
    C20 N4 . 1.466(7) ?
    C20 H20A . 0.9700 ?
    C20 H20B . 0.9700 ?
    C21 N5 . 1.471(7) ?
    C21 C22 . 1.488(7) ?
    C21 H21A . 0.9700 ?
    C21 H21B . 0.9700 ?
    C22 C26 . 1.357(8) ?
    C22 C23 . 1.372(8) ?
    C23 C24 . 1.356(8) ?
    C23 H23 . 0.9300 ?
    C24 N6 . 1.329(8) ?
    C24 H24 . 0.9300 ?
    C25 N6 . 1.300(8) ?
    C25 C26 . 1.390(8) ?
    C25 H25 . 0.9300 ?
    C26 H26 . 0.9300 ?
    C27 N7 . 1.469(6) ?
    C27 C28 . 1.481(7) ?
    C27 H27A . 0.9700 ?
    C27 H27B . 0.9700 ?
    C28 C32 . 1.369(8) ?
    C28 C29 . 1.386(7) ?
    C29 C30 . 1.365(8) ?
    C29 H29 . 0.9300 ?
    C30 N8 . 1.316(8) ?
    C30 H30 . 0.9300 ?
    C31 N8 . 1.348(8) ?
    C31 C32 . 1.368(9) ?
    C31 H31 . 0.9300 ?
    C32 H32 . 0.9300 ?
    C33 Cl2 . 1.711(6) ?
    C33 Cl3 . 1.724(7) ?
    C33 Cl1 . 1.772(8) ?
    C33 H33 . 0.9800 ?
loop_
    _geom_angle_atom_site_label_1
    _geom_angle_atom_site_label_2
    _geom_angle_atom_site_label_3
    _geom_angle_site_symmetry_1
    _geom_angle_site_symmetry_3
    _geom_angle
    _geom_angle_publ_flag
    N5 C1 N1 . . 112.5(4) ?
    N5 C1 H1A . . 109.1 ?
    N1 C1 H1A . . 109.1 ?
    N5 C1 H1B . . 109.1 ?
    N1 C1 H1B . . 109.1 ?
    H1A C1 H1B . . 107.8 ?
    N5 C2 N2 . . 111.2(4) ?
    N5 C2 H2A . . 109.4 ?
    N2 C2 H2A . . 109.4 ?
    N5 C2 H2B . . 109.4 ?
    N2 C2 H2B . . 109.4 ?
    H2A C2 H2B . . 108.0 ?
    N1 C3 N3 . . 108.0(4) ?
    N1 C3 S2 . . 126.4(4) ?
    N3 C3 S2 . . 125.4(4) ?
    N2 C4 N4 . . 108.0(4) ?
    N2 C4 S1 . . 126.5(4) ?
    N4 C4 S1 . . 125.4(5) ?
    N2 C5 N1 . . 108.9(4) ?
    N2 C5 C6 . . 111.8(3) ?
    N1 C5 C6 . . 112.8(4) ?
    N2 C5 C12 . . 103.1(4) ?
    N1 C5 C12 . . 103.9(3) ?
    C6 C5 C12 . . 115.6(4) ?
    C11 C6 C7 . . 118.3(5) ?
    C11 C6 C5 . . 120.8(4) ?
    C7 C6 C5 . . 120.4(4) ?
    C8 C7 C6 . . 120.9(5) ?
    C8 C7 H7 . . 119.5 ?
    C6 C7 H7 . . 119.5 ?
    C9 C8 C7 . . 120.0(5) ?
    C9 C8 H8 . . 120.0 ?
    C7 C8 H8 . . 120.0 ?
    C8 C9 C10 . . 119.9(6) ?
    C8 C9 H9 . . 120.0 ?
    C10 C9 H9 . . 120.0 ?
    C9 C10 C11 . . 119.8(5) ?
    C9 C10 H10 . . 120.1 ?
    C11 C10 H10 . . 120.1 ?
    C6 C11 C10 . . 121.0(5) ?
    C6 C11 H11 . . 119.5 ?
    C10 C11 H11 . . 119.5 ?
    N4 C12 N3 . . 109.6(4) ?
    N4 C12 C13 . . 112.3(4) ?
    N3 C12 C13 . . 112.3(3) ?
    N4 C12 C5 . . 103.0(3) ?
    N3 C12 C5 . . 101.7(4) ?
    C13 C12 C5 . . 116.9(4) ?
    C18 C13 C14 . . 119.0(5) ?
    C18 C13 C12 . . 120.8(4) ?
    C14 C13 C12 . . 120.2(4) ?
    C15 C14 C13 . . 119.3(5) ?
    C15 C14 H14 . . 120.4 ?
    C13 C14 H14 . . 120.4 ?
    C16 C15 C14 . . 120.8(6) ?
    C16 C15 H15 . . 119.6 ?
    C14 C15 H15 . . 119.6 ?
    C15 C16 C17 . . 119.8(6) ?
    C15 C16 H16 . . 120.1 ?
    C17 C16 H16 . . 120.1 ?
    C16 C17 C18 . . 119.5(6) ?
    C16 C17 H17 . . 120.3 ?
    C18 C17 H17 . . 120.3 ?
    C13 C18 C17 . . 121.6(5) ?
    C13 C18 H18 . . 119.2 ?
    C17 C18 H18 . . 119.2 ?
    N7 C19 N3 . . 111.8(4) ?
    N7 C19 H19A . . 109.3 ?
    N3 C19 H19A . . 109.3 ?
    N7 C19 H19B . . 109.3 ?
    N3 C19 H19B . . 109.3 ?
    H19A C19 H19B . . 107.9 ?
    N7 C20 N4 . . 113.5(4) ?
    N7 C20 H20A . . 108.9 ?
    N4 C20 H20A . . 108.9 ?
    N7 C20 H20B . . 108.9 ?
    N4 C20 H20B . . 108.9 ?
    H20A C20 H20B . . 107.7 ?
    N5 C21 C22 . . 112.7(4) ?
    N5 C21 H21A . . 109.0 ?
    C22 C21 H21A . . 109.0 ?
    N5 C21 H21B . . 109.0 ?
    C22 C21 H21B . . 109.0 ?
    H21A C21 H21B . . 107.8 ?
    C26 C22 C23 . . 114.0(6) ?
    C26 C22 C21 . . 122.6(6) ?
    C23 C22 C21 . . 123.4(6) ?
    C24 C23 C22 . . 122.0(6) ?
    C24 C23 H23 . . 119.0 ?
    C22 C23 H23 . . 119.0 ?
    N6 C24 C23 . . 123.4(6) ?
    N6 C24 H24 . . 118.3 ?
    C23 C24 H24 . . 118.3 ?
    N6 C25 C26 . . 123.5(7) ?
    N6 C25 H25 . . 118.2 ?
    C26 C25 H25 . . 118.2 ?
    C22 C26 C25 . . 121.4(6) ?
    C22 C26 H26 . . 119.3 ?
    C25 C26 H26 . . 119.3 ?
    N7 C27 C28 . . 111.6(4) ?
    N7 C27 H27A . . 109.3 ?
    C28 C27 H27A . . 109.3 ?
    N7 C27 H27B . . 109.3 ?
    C28 C27 H27B . . 109.3 ?
    H27A C27 H27B . . 108.0 ?
    C32 C28 C29 . . 115.7(6) ?
    C32 C28 C27 . . 121.4(5) ?
    C29 C28 C27 . . 122.8(5) ?
    C30 C29 C28 . . 119.3(6) ?
    C30 C29 H29 . . 120.3 ?
    C28 C29 H29 . . 120.3 ?
    N8 C30 C29 . . 126.9(6) ?
    N8 C30 H30 . . 116.5 ?
    C29 C30 H30 . . 116.5 ?
    N8 C31 C32 . . 125.7(7) ?
    N8 C31 H31 . . 117.2 ?
    C32 C31 H31 . . 117.2 ?
    C31 C32 C28 . . 120.0(6) ?
    C31 C32 H32 . . 120.0 ?
    C28 C32 H32 . . 120.0 ?
    Cl2 C33 Cl3 . . 112.1(4) ?
    Cl2 C33 Cl1 . . 109.7(4) ?
    Cl3 C33 Cl1 . . 108.3(4) ?
    Cl2 C33 H33 . . 108.9 ?
    Cl3 C33 H33 . . 108.9 ?
    Cl1 C33 H33 . . 108.9 ?
    C3 N1 C5 . . 111.1(4) ?
    C3 N1 C1 . . 123.0(4) ?
    C5 N1 C1 . . 114.7(3) ?
    C4 N2 C5 . . 112.7(4) ?
    C4 N2 C2 . . 126.8(4) ?
    C5 N2 C2 . . 116.3(4) ?
    C3 N3 C12 . . 113.4(4) ?
    C3 N3 C19 . . 127.7(4) ?
    C12 N3 C19 . . 114.3(4) ?
    C4 N4 C12 . . 111.8(4) ?
    C4 N4 C20 . . 124.5(4) ?
    C12 N4 C20 . . 113.6(4) ?
    C1 N5 C2 . . 110.7(4) ?
    C1 N5 C21 . . 113.8(4) ?
    C2 N5 C21 . . 113.6(4) ?
    C25 N6 C24 . . 115.7(6) ?
    C20 N7 C19 . . 111.5(4) ?
    C20 N7 C27 . . 114.4(4) ?
    C19 N7 C27 . . 115.4(4) ?
    C30 N8 C31 . . 112.4(6) ?
loop_
    _geom_torsion_atom_site_label_1
    _geom_torsion_atom_site_label_2
    _geom_torsion_atom_site_label_3
    _geom_torsion_atom_site_label_4
    _geom_torsion_site_symmetry_1
    _geom_torsion_site_symmetry_2
    _geom_torsion_site_symmetry_3
    _geom_torsion_site_symmetry_4
    _geom_torsion
    _geom_torsion_publ_flag
    N2 C5 C6 C11 . . . . -162.1(4) ?
    N1 C5 C6 C11 . . . . -38.9(6) ?
    C12 C5 C6 C11 . . . . 80.4(6) ?
    N2 C5 C6 C7 . . . . 26.4(7) ?
    N1 C5 C6 C7 . . . . 149.6(4) ?
    C12 C5 C6 C7 . . . . -91.1(5) ?
    C11 C6 C7 C8 . . . . -1.8(8) ?
    C5 C6 C7 C8 . . . . 170.0(5) ?
    C6 C7 C8 C9 . . . . 1.8(9) ?
    C7 C8 C9 C10 . . . . -0.8(10) ?
    C8 C9 C10 C11 . . . . -0.3(9) ?
    C7 C6 C11 C10 . . . . 0.7(8) ?
    C5 C6 C11 C10 . . . . -171.0(5) ?
    C9 C10 C11 C6 . . . . 0.4(9) ?
    N2 C5 C12 N4 . . . . -5.9(4) ?
    N1 C5 C12 N4 . . . . -119.5(4) ?
    C6 C5 C12 N4 . . . . 116.3(4) ?
    N2 C5 C12 N3 . . . . 107.6(4) ?
    N1 C5 C12 N3 . . . . -6.0(4) ?
    C6 C5 C12 N3 . . . . -130.1(4) ?
    N2 C5 C12 C13 . . . . -129.7(4) ?
    N1 C5 C12 C13 . . . . 116.7(4) ?
    C6 C5 C12 C13 . . . . -7.4(5) ?
    N4 C12 C13 C18 . . . . -31.2(7) ?
    N3 C12 C13 C18 . . . . -155.3(5) ?
    C5 C12 C13 C18 . . . . 87.6(6) ?
    N4 C12 C13 C14 . . . . 150.7(5) ?
    N3 C12 C13 C14 . . . . 26.6(7) ?
    C5 C12 C13 C14 . . . . -90.4(5) ?
    C18 C13 C14 C15 . . . . 0.4(9) ?
    C12 C13 C14 C15 . . . . 178.6(5) ?
    C13 C14 C15 C16 . . . . -0.9(10) ?
    C14 C15 C16 C17 . . . . 1.4(11) ?
    C15 C16 C17 C18 . . . . -1.5(11) ?
    C14 C13 C18 C17 . . . . -0.5(9) ?
    C12 C13 C18 C17 . . . . -178.6(5) ?
    C16 C17 C18 C13 . . . . 1.1(10) ?
    N5 C21 C22 C26 . . . . -139.0(6) ?
    N5 C21 C22 C23 . . . . 42.0(7) ?
    C26 C22 C23 C24 . . . . 0.0(9) ?
    C21 C22 C23 C24 . . . . 179.1(5) ?
    C22 C23 C24 N6 . . . . 0.5(10) ?
    C23 C22 C26 C25 . . . . 0.7(9) ?
    C21 C22 C26 C25 . . . . -178.4(5) ?
    N6 C25 C26 C22 . . . . -2.0(11) ?
    N7 C27 C28 C32 . . . . -43.3(7) ?
    N7 C27 C28 C29 . . . . 140.3(5) ?
    C32 C28 C29 C30 . . . . -0.2(8) ?
    C27 C28 C29 C30 . . . . 176.3(5) ?
    C28 C29 C30 N8 . . . . -0.1(9) ?
    N8 C31 C32 C28 . . . . 0.0(12) ?
    C29 C28 C32 C31 . . . . 0.3(9) ?
    C27 C28 C32 C31 . . . . -176.3(6) ?
    N3 C3 N1 C5 . . . . -14.4(5) ?
    S2 C3 N1 C5 . . . . 169.5(3) ?
    N3 C3 N1 C1 . . . . -156.2(4) ?
    S2 C3 N1 C1 . . . . 27.7(6) ?
    N2 C5 N1 C3 . . . . -96.7(5) ?
    C6 C5 N1 C3 . . . . 138.6(4) ?
    C12 C5 N1 C3 . . . . 12.7(5) ?
    N2 C5 N1 C1 . . . . 48.5(6) ?
    C6 C5 N1 C1 . . . . -76.3(5) ?
    C12 C5 N1 C1 . . . . 157.8(4) ?
    N5 C1 N1 C3 . . . . 87.6(5) ?
    N5 C1 N1 C5 . . . . -52.9(6) ?
    N4 C4 N2 C5 . . . . 8.2(5) ?
    S1 C4 N2 C5 . . . . -175.2(3) ?
    N4 C4 N2 C2 . . . . 163.9(4) ?
    S1 C4 N2 C2 . . . . -19.5(7) ?
    N1 C5 N2 C4 . . . . 108.8(4) ?
    C6 C5 N2 C4 . . . . -125.8(4) ?
    C12 C5 N2 C4 . . . . -1.1(5) ?
    N1 C5 N2 C2 . . . . -49.6(5) ?
    C6 C5 N2 C2 . . . . 75.7(5) ?
    C12 C5 N2 C2 . . . . -159.5(4) ?
    N5 C2 N2 C4 . . . . -101.2(5) ?
    N5 C2 N2 C5 . . . . 53.7(6) ?
    N1 C3 N3 C12 . . . . 10.3(5) ?
    S2 C3 N3 C12 . . . . -173.6(3) ?
    N1 C3 N3 C19 . . . . 164.3(4) ?
    S2 C3 N3 C19 . . . . -19.6(7) ?
    N4 C12 N3 C3 . . . . 106.3(5) ?
    C13 C12 N3 C3 . . . . -128.0(4) ?
    C5 C12 N3 C3 . . . . -2.2(5) ?
    N4 C12 N3 C19 . . . . -51.3(5) ?
    C13 C12 N3 C19 . . . . 74.4(5) ?
    C5 C12 N3 C19 . . . . -159.8(4) ?
    N7 C19 N3 C3 . . . . -101.1(5) ?
    N7 C19 N3 C12 . . . . 52.7(5) ?
    N2 C4 N4 C12 . . . . -12.5(5) ?
    S1 C4 N4 C12 . . . . 170.8(3) ?
    N2 C4 N4 C20 . . . . -155.4(4) ?
    S1 C4 N4 C20 . . . . 27.9(6) ?
    N3 C12 N4 C4 . . . . -96.3(4) ?
    C13 C12 N4 C4 . . . . 138.1(4) ?
    C5 C12 N4 C4 . . . . 11.3(5) ?
    N3 C12 N4 C20 . . . . 50.8(5) ?
    C13 C12 N4 C20 . . . . -74.8(5) ?
    C5 C12 N4 C20 . . . . 158.5(4) ?
    N7 C20 N4 C4 . . . . 89.0(5) ?
    N7 C20 N4 C12 . . . . -53.3(5) ?
    N1 C1 N5 C2 . . . . 53.9(6) ?
    N1 C1 N5 C21 . . . . -75.5(6) ?
    N2 C2 N5 C1 . . . . -53.5(6) ?
    N2 C2 N5 C21 . . . . 76.0(5) ?
    C22 C21 N5 C1 . . . . -165.7(4) ?
    C22 C21 N5 C2 . . . . 66.4(6) ?
    C26 C25 N6 C24 . . . . 2.3(10) ?
    C23 C24 N6 C25 . . . . -1.6(10) ?
    N4 C20 N7 C19 . . . . 52.5(6) ?
    N4 C20 N7 C27 . . . . -80.7(5) ?
    N3 C19 N7 C20 . . . . -51.7(5) ?
    N3 C19 N7 C27 . . . . 81.0(5) ?
    C28 C27 N7 C20 . . . . -72.7(5) ?
    C28 C27 N7 C19 . . . . 155.9(4) ?
    C29 C30 N8 C31 . . . . 0.4(9) ?
    C32 C31 N8 C30 . . . . -0.3(11) ?
loop_
    _geom_hbond_atom_site_label_D
    _geom_hbond_atom_site_label_H
    _geom_hbond_atom_site_label_A
    _geom_hbond_site_symmetry_A
    _geom_hbond_distance_DH
    _geom_hbond_distance_HA
    _geom_hbond_distance_DA
    _geom_hbond_angle_DHA
    _geom_hbond_publ_flag
    C33 H33 N8 2_766 0.979 2.332 3.168(9) 142(8) yes
data_global
_journal_date_recd_electronic     2010-04-27
_journal_date_accepted     2010-05-27
_journal_name_full     'Acta Crystallographica, Section E'
_journal_year     2010
_journal_volume     66
_journal_issue      7
_journal_page_first     o1524
_journal_page_last     o1524
_journal_paper_category     QO
_journal_coeditor_code     CV2714
_publ_contact_author_name     'Dr Cong Deng'
_publ_contact_author_address
;
Key Laboratory of Pesticide and Chemical Biology of Ministry of Education
College of Chemistry
Central China Normal University
Wuhan  430079
People's Republic of China
;
_publ_contact_author_email     net_dcong@163.com
_publ_contact_author_fax     '86 27 67867773'
_publ_contact_author_phone     '86 27 67867773'
_publ_section_title
;\
8b,8c-Diphenyl-2,6-bis(4-pyridylmethyl)perhydro-2,3a,4a,6,7a,8a-\
hexaazacyclopenta[<i>def</i>]fluorene-4,8-dithione chloroform solvate
;
loop_
    _publ_author_name
    _publ_author_address
    'Deng, Cong'
;
Key Laboratory of Pesticides and Chemical Biology of the Ministry of Education
College of Chemistry
Central China Normal University
Wuhan 430079
People's Republic of China
;
    'Shu, Wenming'
;
Key Laboratory of Pesticides and Chemical Biology of the Ministry of Education
College of Chemistry
Central China Normal University
Wuhan 430079
People's Republic of China
;
    'Zhang, Dongxue'
;
Key Laboratory of Pesticides and Chemical Biology of the Ministry of Education
College of Chemistry
Central China Normal University
Wuhan 430079
People's Republic of China
;
