# Supplementary material for: 8b,8c-Diphenyl-2,6-bis(4-pyridyl­meth­yl)­perhydro-2,3a,4a,6,7a,8a-hexa­aza­cyclo­penta­[def]fluorene-4,8-dithione chloro­form solvate
Source: Acta Crystallogr Sect E Struct Rep Online. 2010 Jun 5;66(Pt 7):o1524. doi: 10.1107/S1600536810020040 (PMC3006766; doi:10.1107/S1600536810020040)
Supplement: Supplementary file 2 [file e-66-o1524-Isup2.hkl]

# 
# h,k,l, Fc-squared, Fo-squared, sigma(Fo-squared) and status flag 
# 
data_I
_shelx_title ' 071016bm in P-1' 
_shelx_refln_list_code          4 
_shelx_F_calc_maximum      156.94 
_exptl_crystal_F_000       736.00 
_reflns_d_resolution_high  0.8409 
 
loop_ 
 _symmetry_equiv_pos_as_xyz 
 'x, y, z' 
 '-x, -y, -z' 
 
_cell_length_a     9.5381 
_cell_length_b    12.1712 
_cell_length_c    14.8765 
_cell_angle_alpha 100.978 
_cell_angle_beta   91.699 
_cell_angle_gamma  98.500 
 
_shelx_F_squared_multiplier     1.000 
 
loop_ 
 _refln_index_h 
 _refln_index_k 
 _refln_index_l 
 _refln_F_squared_calc 
 _refln_F_squared_meas 
 _refln_F_squared_sigma 
 _refln_observed_status 
   2   0   0      236.36      262.01      9.67 o 
   3   0   0     1667.64     1811.50     31.21 o 
   4   0   0     2671.33     3242.56     48.66 o 
   5   0   0        5.22        0.00      9.55 o 
   6   0   0        5.03        8.19     11.65 o 
   7   0   0     1902.10     1902.41     47.74 o 
   8   0   0      517.18      533.10     30.00 o 
   9   0   0      192.81      160.04     30.92 o 
  10   0   0       19.30       50.99     79.69 o 
  11   0   0       26.97       53.68     83.15 o 
 -11   1   0        9.15       48.60     85.21 o 
 -10   1   0       22.47       62.50     74.92 o 
  -9   1   0      456.63      460.26     37.39 o 
  -8   1   0      305.58      258.99     32.25 o 
  -7   1   0      290.57      359.58     23.87 o 
  -6   1   0       20.53       26.64     10.58 o 
  -5   1   0      237.05      274.91     16.92 o 
  -4   1   0      262.41      174.18     12.76 o 
  -3   1   0      131.91        1.17     37.74 o 
  -2   1   0    12147.46    12389.88    619.68 o 
  -1   1   0       61.30       68.17      3.76 o 
   0   1   0       79.87      112.28      9.93 o 
   1   1   0      409.19      221.23     24.75 o 
   2   1   0     5676.67     5949.23     60.38 o 
   4   1   0      869.64     1055.88     26.45 o 
   5   1   0     3150.61     3345.92     54.07 o 
   7   1   0     2139.15     2417.38     55.32 o 
   9   1   0       11.49       38.25     25.47 o 
  11   1   0        1.32        0.00     75.59 o 
 -10   2   0       12.69       36.18     68.53 o 
  -9   2   0        4.72        6.13     20.08 o 
  -8   2   0      191.59      198.49     20.61 o 
  -7   2   0       38.73       54.74     12.53 o 
  -5   2   0       85.98      111.30     14.54 o 
  -4   2   0     2788.18     3061.83     58.91 o 
  -3   2   0      611.63      573.03     16.81 o 
  -2   2   0      641.94      628.05     17.47 o 
   0   2   0      635.48      725.03     15.77 o 
   2   2   0      133.01      137.68     18.88 o 
   3   2   0     1760.06     1925.45     51.33 o 
   4   2   0        1.31        0.00      5.66 o 
   5   2   0       58.63       58.83     22.41 o 
   7   2   0       10.77       12.83     19.63 o 
   8   2   0       11.30       11.74     35.09 o 
   9   2   0        0.05       31.77     28.85 o 
  10   2   0       67.60        0.00    141.65 o 
 -10   3   0        1.00        0.00     21.87 o 
  -9   3   0       66.08      123.73     75.03 o 
  -8   3   0      793.23      789.03     40.50 o 
  -7   3   0        8.55        3.80     10.13 o 
  -6   3   0        8.68       15.15      9.49 o 
  -5   3   0      597.98      701.31     23.77 o 
  -4   3   0      105.56      111.69     15.13 o 
  -3   3   0      213.47      229.60     14.14 o 
  -2   3   0       14.50       11.05      6.20 o 
   0   3   0      437.09      506.32     17.55 o 
   1   3   0      300.52      226.25     25.75 o 
   2   3   0      104.04       53.82     39.08 o 
   4   3   0      672.15      741.46     29.47 o 
   5   3   0      825.65      888.15     73.82 o 
   6   3   0        3.87        6.79     35.75 o 
   7   3   0       73.91       40.88     26.67 o 
   8   3   0       26.76       35.96     25.98 o 
   9   3   0       27.17       12.24     29.59 o 
  10   3   0       24.23        0.50    149.09 o 
 -11   4   0        4.55        0.00     16.68 o 
 -10   4   0       71.37       82.69     33.16 o 
  -9   4   0       26.82       24.62     25.10 o 
  -8   4   0      138.55      162.46     19.83 o 
  -7   4   0       93.03       98.57     15.27 o 
  -6   4   0       15.15       11.38     12.55 o 
  -5   4   0      908.42     1022.57     33.05 o 
  -4   4   0     2242.68     2339.18     47.55 o 
  -3   4   0       19.48       11.33      7.59 o 
  -2   4   0        9.47        1.43      5.96 o 
  -1   4   0      103.12      102.95     11.65 o 
   0   4   0      151.76      137.08     12.03 o 
   1   4   0      470.64      547.01     16.18 o 
   4   4   0       17.47       22.18     18.87 o 
   5   4   0      317.10      345.37     55.28 o 
   6   4   0       18.52       34.94     24.72 o 
   7   4   0       46.22       41.48     27.72 o 
   8   4   0      104.64      118.99     72.66 o 
   9   4   0       10.33       46.79     50.64 o 
  10   4   0       63.44        0.00    141.06 o 
 -11   5   0       10.64       24.80     31.99 o 
 -10   5   0       72.04      121.39     35.87 o 
  -9   5   0       99.45      125.86     34.59 o 
  -8   5   0      116.97      148.18     31.90 o 
  -7   5   0       31.47       36.51     12.99 o 
  -6   5   0      191.14      196.80     20.04 o 
  -5   5   0      707.00      806.29     31.49 o 
  -4   5   0       33.11       23.94      9.95 o 
  -3   5   0      159.83      166.81     16.29 o 
  -2   5   0        2.11        4.05      6.38 o 
  -1   5   0      227.58      233.19     16.95 o 
   0   5   0       20.02       18.67     10.05 o 
   1   5   0     1866.38     1749.04     87.36 o 
   5   5   0       23.00       21.46     22.34 o 
   6   5   0        6.61        9.46     23.57 o 
   7   5   0      212.55      277.27     51.28 o 
   8   5   0       48.13       37.04     30.45 o 
   9   5   0        4.47       19.20     30.16 o 
 -10   6   0       73.14      160.36     39.37 o 
  -9   6   0      106.54      145.45     36.39 o 
  -8   6   0        0.60        0.00     21.61 o 
  -7   6   0      420.42      492.30     31.05 o 
  -6   6   0        1.94        7.78     12.02 o 
  -5   6   0       35.74       38.11     13.56 o 
  -4   6   0      144.87      150.64     18.11 o 
  -3   6   0      879.17      875.37     81.16 o 
  -2   6   0       24.09       17.05      9.63 o 
  -1   6   0      825.41      864.97     31.83 o 
   0   6   0        1.71        2.07      7.75 o 
   1   6   0      344.98      343.48     18.07 o 
   2   6   0      288.59      278.26     13.12 o 
   3   6   0        0.01        0.00     18.74 o 
   5   6   0       24.64       11.61     32.56 o 
   6   6   0      247.15      216.92     63.03 o 
   7   6   0       34.00       85.55     32.16 o 
   8   6   0       11.25       16.53     28.92 o 
   9   6   0       74.58       58.33     35.52 o 
 -10   7   0        2.69        0.00     26.64 o 
  -9   7   0      104.18      110.46     36.05 o 
  -8   7   0       32.41       45.51     25.60 o 
  -7   7   0        6.24       10.27     13.79 o 
  -6   7   0      112.21      149.39     29.41 o 
  -5   7   0      584.50      601.29     34.68 o 
  -4   7   0      298.68      333.13     26.59 o 
  -2   7   0     2799.19     2831.09     64.94 o 
  -1   7   0        3.31        8.94     10.23 o 
   0   7   0      160.91      129.05     14.65 o 
   1   7   0     1098.99     1009.06     30.08 o 
   3   7   0      185.94      134.01    101.40 o 
   4   7   0      134.18       79.59     92.87 o 
   5   7   0       66.73       44.20     37.11 o 
   6   7   0       30.90       25.77     27.79 o 
   7   7   0      105.17      127.59     60.06 o 
   8   7   0        1.56        0.00     38.89 o 
 -10   8   0       22.64       43.93     34.44 o 
  -9   8   0       24.79       45.08     28.79 o 
  -8   8   0      168.34      166.34     35.79 o 
  -7   8   0       15.66        7.22     14.56 o 
  -6   8   0        6.81        4.78     13.20 o 
  -5   8   0      131.47      129.87     21.32 o 
  -4   8   0       71.72       69.28     17.48 o 
  -3   8   0      160.49      149.07     20.61 o 
  -2   8   0       20.09       11.65     12.84 o 
  -1   8   0      388.90      360.81     26.54 o 
   0   8   0      965.55      903.02     33.70 o 
   2   8   0       20.25       22.52     24.99 o 
   3   8   0        7.76       12.64     26.52 o 
   4   8   0       45.89       70.94     38.52 o 
   5   8   0       32.17       28.25     28.93 o 
   6   8   0      284.50      162.72    152.20 o 
   7   8   0       11.79        5.79     31.79 o 
   8   8   0        6.54        4.78     33.43 o 
  -9   9   0        1.41       10.66     29.29 o 
  -8   9   0       56.60       85.21     30.92 o 
  -7   9   0       81.64       85.14     28.88 o 
  -6   9   0      163.70      162.10     24.99 o 
  -5   9   0        2.70       23.66     15.93 o 
  -4   9   0      196.08      201.25     31.07 o 
  -3   9   0      602.82      588.90     37.48 o 
  -2   9   0        2.32        0.00     11.33 o 
  -1   9   0        0.59        0.00     23.45 o 
   0   9   0        0.99        7.32     21.11 o 
   1   9   0       22.76        0.00     22.98 o 
   2   9   0      227.49      154.26    128.82 o 
   3   9   0      171.60      101.41     86.28 o 
   4   9   0      103.21       51.78     85.88 o 
   5   9   0       73.45       46.88     49.61 o 
   6   9   0       34.27       31.72     34.33 o 
   7   9   0       10.32       22.90     34.87 o 
  -9  10   0        2.31        0.00     29.23 o 
  -8  10   0       16.84       49.12     29.86 o 
  -7  10   0      197.65      176.80     36.63 o 
  -6  10   0       21.10       40.17     19.36 o 
  -5  10   0      133.82      154.46     25.48 o 
  -4  10   0       92.32       46.43     52.91 o 
  -3  10   0      132.64      143.27     23.13 o 
  -2  10   0      135.23      105.31     37.49 o 
  -1  10   0      140.41      128.94     40.43 o 
   0  10   0      150.96      206.10     50.47 o 
   1  10   0      895.27      868.97     79.28 o 
   2  10   0      334.34      367.20     58.35 o 
   3  10   0       53.61       24.41     29.65 o 
   4  10   0       65.47       43.12     35.93 o 
   5  10   0       23.29       16.96     35.50 o 
   6  10   0      186.66      129.34    110.98 o 
  -8  11   0        2.37        0.00     22.19 o 
  -7  11   0       28.81       40.15     26.56 o 
  -6  11   0       33.52       50.25     24.99 o 
  -5  11   0       20.83       13.98     18.44 o 
  -4  11   0       11.79        0.00     19.12 o 
  -3  11   0       71.02       45.52     18.80 o 
  -2  11   0       73.47       94.55     28.04 o 
  -1  11   0       33.77        0.00     32.27 o 
   0  11   0       69.69       72.16     43.10 o 
   1  11   0      331.55      308.98     61.39 o 
   2  11   0       44.41       64.60     41.32 o 
   3  11   0       72.89       61.89     41.89 o 
   4  11   0        7.96       18.49     35.31 o 
   5  11   0      121.54      104.39     82.55 o 
  -7  12   0       20.70       11.92     25.56 o 
  -6  12   0        6.74        5.20     20.48 o 
  -5  12   0       88.85       74.28     24.43 o 
  -4  12   0       97.53       95.21     24.21 o 
  -3  12   0        0.28        2.16     15.68 o 
  -2  12   0        2.49       14.46     45.82 o 
  -1  12   0       52.59       71.85     49.84 o 
   0  12   0      189.85      282.27     64.43 o 
   1  12   0      171.95      196.26     54.96 o 
   2  12   0      151.40      192.26     56.31 o 
   3  12   0        0.98       12.31     38.22 o 
   4  12   0       53.27       47.86     44.45 o 
  -6  13   0        9.78       13.27     25.06 o 
  -5  13   0        5.90        1.23     19.30 o 
  -4  13   0       14.00        0.00     18.33 o 
  -3  13   0       53.92       17.59     56.44 o 
  -2  13   0       13.45       11.60     46.77 o 
  -1  13   0      155.16      196.69     62.00 o 
   0  13   0       84.44       79.41     54.09 o 
   1  13   0       63.21      113.24     57.83 o 
   2  13   0        2.09       42.73     45.36 o 
  -3  14   0       33.40       70.81     66.69 o 
  -2  14   0        9.26       10.88     56.37 o 
  -1  14   0        1.88       10.49     51.46 o 
   0  14   0        6.40       14.72     48.79 o 
   0 -14   1        4.78        0.00     47.95 o 
   1 -14   1       44.70        0.00     49.36 o 
   2 -14   1        8.95       15.81     54.00 o 
   3 -14   1        0.77        0.00     64.08 o 
   4 -14   1       12.16        0.00     49.73 o 
  -3 -13   1        6.70       43.76     49.53 o 
  -2 -13   1       73.14       67.99     52.83 o 
  -1 -13   1      135.02      172.61     56.31 o 
   0 -13   1       50.89       12.51     44.47 o 
   1 -13   1       18.09       37.55     49.44 o 
   2 -13   1        2.24        0.00     41.58 o 
   3 -13   1       21.47       24.84     55.98 o 
   4 -13   1        0.20        1.03     17.91 o 
   5 -13   1       78.93       75.20     76.49 o 
   6 -13   1       15.32        0.00     22.15 o 
  -4 -12   1       80.14       69.49     42.76 o 
  -3 -12   1       42.32       48.86     45.80 o 
  -2 -12   1       12.65       17.98     39.15 o 
  -1 -12   1       64.41       66.99     42.21 o 
   0 -12   1       32.57       62.60     46.71 o 
   1 -12   1        0.50        0.00     38.04 o 
   2 -12   1        3.84       50.29     49.34 o 
   3 -12   1       57.61       48.30     24.76 o 
   4 -12   1        1.50        0.00     17.49 o 
   5 -12   1       67.62       33.98     42.93 o 
   6 -12   1       39.09       29.49     25.73 o 
   7 -12   1       49.22       52.05     30.01 o 
  -5 -11   1        1.23        7.61     32.27 o 
  -4 -11   1       38.68       51.41     46.54 o 
  -3 -11   1       13.78       30.29     36.51 o 
  -2 -11   1      161.17      164.23     51.14 o 
  -1 -11   1       22.92       38.54     39.09 o 
   0 -11   1       10.22        0.00     31.75 o 
   1 -11   1      232.40      228.18     62.78 o 
   2 -11   1       13.09       10.80     21.25 o 
   3 -11   1       48.24       61.02     20.28 o 
   4 -11   1       10.71        3.55     17.28 o 
   5 -11   1        9.88       24.03     18.38 o 
   6 -11   1       38.01       31.14     26.01 o 
   7 -11   1       49.58       37.22     26.34 o 
   8 -11   1       15.80        6.28     26.04 o 
  -6 -10   1       96.28      115.06     45.53 o 
  -5 -10   1       12.01       15.10     32.78 o 
  -4 -10   1        4.80       11.33     30.67 o 
  -3 -10   1       11.44        0.00     28.72 o 
  -2 -10   1      120.76       62.54     88.93 o 
  -1 -10   1      746.87      702.91     71.16 o 
   0 -10   1       64.10      113.33     42.50 o 
   1 -10   1      506.48      508.04     61.91 o 
   2 -10   1        0.36        0.00     13.25 o 
   3 -10   1        0.00        0.00     16.58 o 
   4 -10   1       10.38       10.53     16.91 o 
   5 -10   1        0.02        3.55     16.61 o 
   6 -10   1      125.47      120.44     25.93 o 
   7 -10   1       17.00       30.01     25.04 o 
   8 -10   1       26.11       41.97     30.75 o 
   9 -10   1        7.23        0.00     29.14 o 
  -7  -9   1       46.66       42.19     37.98 o 
  -5  -9   1      156.82      119.41     89.93 o 
  -4  -9   1        7.11       12.17     30.92 o 
  -3  -9   1       37.30       46.27     40.29 o 
  -2  -9   1      416.60      421.94     57.89 o 
   0  -9   1        7.15        0.00     11.15 o 
   1  -9   1       61.52       67.97     19.04 o 
   2  -9   1       52.19       49.64     17.36 o 
   3  -9   1      147.51      120.61     42.39 o 
   4  -9   1      379.21      359.85     89.98 o 
   5  -9   1      171.08      186.57     28.45 o 
   6  -9   1        0.12        0.00     14.22 o 
   7  -9   1      119.47      142.30     35.29 o 
   8  -9   1      328.26      452.67     54.35 o 
   9  -9   1       24.38       40.50     29.90 o 
  -8  -8   1       13.49        2.06     34.69 o 
  -7  -8   1      152.44      157.56     99.69 o 
  -6  -8   1       55.97       87.90     39.50 o 
  -5  -8   1      356.15      319.87    202.88 o 
  -3  -8   1        1.04        7.54     23.02 o 
  -2  -8   1       37.34       13.35     26.93 o 
  -1  -8   1       81.60       73.62     35.42 o 
   0  -8   1       23.43       16.20     12.34 o 
   1  -8   1      177.12      212.78     21.93 o 
   2  -8   1      717.16      593.44     57.89 o 
   3  -8   1        4.81        8.44     13.72 o 
   4  -8   1        5.09        5.92     14.14 o 
   5  -8   1       16.46       11.29     13.56 o 
   6  -8   1      726.00      876.04     86.97 o 
   7  -8   1       41.09       85.86     30.97 o 
   8  -8   1       12.48       25.34     27.34 o 
   9  -8   1       69.90      135.02     39.07 o 
  10  -8   1       32.14       56.33     34.85 o 
  -8  -7   1        9.25        6.81     31.68 o 
  -7  -7   1      101.79      115.07     35.94 o 
  -6  -7   1       56.73       39.44     30.46 o 
  -5  -7   1       31.94       20.76     32.55 o 
  -4  -7   1       30.98        7.18     29.99 o 
  -3  -7   1       19.42        0.00     20.63 o 
  -2  -7   1       30.48       16.71     21.17 o 
  -1  -7   1       33.53       53.44     20.95 o 
   0  -7   1     2117.26     2110.30     48.67 o 
   1  -7   1      497.62      495.23     27.75 o 
   2  -7   1       51.17       20.46     21.49 o 
   3  -7   1       45.82       32.64     13.07 o 
   4  -7   1       17.25       13.98     12.36 o 
   5  -7   1        1.73        9.98     12.84 o 
   6  -7   1      883.27      922.53     39.51 o 
   7  -7   1        0.02        0.91     22.80 o 
   8  -7   1      229.95      258.80     41.26 o 
   9  -7   1        4.33       13.90     26.64 o 
  10  -7   1       91.92      121.58     40.98 o 
  -9  -6   1       66.15      101.66     39.53 o 
  -8  -6   1       19.68       21.58     31.73 o 
  -7  -6   1       62.37      153.48     37.43 o 
  -6  -6   1      143.75      171.49     36.45 o 
  -5  -6   1       35.56       38.78     27.29 o 
  -4  -6   1        0.76        2.43     21.02 o 
  -2  -6   1     1108.20     1010.20     33.64 o 
  -1  -6   1      147.56      118.58     13.03 o 
   0  -6   1       86.27       57.41     21.76 o 
   1  -6   1      168.66      157.02     16.48 o 
   2  -6   1       51.66       44.68     17.50 o 
   3  -6   1       78.69       89.16     15.53 o 
   4  -6   1      791.90      724.16     32.11 o 
   5  -6   1      273.46      252.63     31.20 o 
   6  -6   1       11.38       14.12     11.34 o 
   7  -6   1       12.37        5.51     11.83 o 
   8  -6   1       61.83       90.83     31.64 o 
   9  -6   1      106.97      162.32     36.24 o 
  10  -6   1        1.57       27.66     29.66 o 
  -9  -5   1        3.21       13.50     32.47 o 
  -8  -5   1       49.16       81.44     35.39 o 
  -7  -5   1      315.78      297.84     43.34 o 
  -6  -5   1      565.06      636.27     52.93 o 
  -5  -5   1      947.49     1007.04     62.33 o 
  -4  -5   1       82.94       67.69     56.75 o 
  -2  -5   1      355.26      354.76     13.93 o 
  -1  -5   1      205.54      191.12     16.51 o 
   1  -5   1        6.46        0.19      6.83 o 
   2  -5   1        0.27       10.38      8.86 o 
   3  -5   1      398.90      459.20     24.03 o 
   5  -5   1      719.49      830.12     30.92 o 
   6  -5   1      203.25      206.93     19.25 o 
   7  -5   1      305.95      323.20     23.85 o 
   8  -5   1       18.51       39.76     25.19 o 
   9  -5   1        1.81        0.00     22.34 o 
  10  -5   1        4.25       23.93     27.06 o 
  11  -5   1       58.14       91.77     38.35 o 
 -10  -4   1        8.15       26.72     36.03 o 
  -9  -4   1        0.58        1.93     28.42 o 
  -8  -4   1      460.94       88.86    122.58 o 
  -7  -4   1       29.53       18.77     35.19 o 
  -6  -4   1       39.78       44.87     24.78 o 
  -5  -4   1      156.95      107.75     58.97 o 
  -4  -4   1      229.01      234.15     33.95 o 
  -3  -4   1        2.21        1.75      6.41 o 
  -2  -4   1      282.06      217.19     26.56 o 
  -1  -4   1      304.39      272.04     13.15 o 
   0  -4   1      170.53      193.26     13.36 o 
   2  -4   1     2302.06     2410.26     78.69 o 
   3  -4   1      125.97      121.71     27.47 o 
   4  -4   1     1166.70     1286.37     38.25 o 
   5  -4   1     4333.80     4606.71     73.50 o 
   6  -4   1      236.17      253.88     19.59 o 
   7  -4   1        9.31       14.00     10.70 o 
   9  -4   1        3.11       14.61     22.19 o 
  10  -4   1        4.81        7.32     15.59 o 
  11  -4   1        7.12       37.18     30.70 o 
 -10  -3   1       11.37       13.82     42.57 o 
  -9  -3   1       15.76       26.46     28.06 o 
  -8  -3   1      263.35      221.35    130.60 o 
  -6  -3   1      156.74      129.62    106.18 o 
  -5  -3   1       55.27       61.95     15.66 o 
  -4  -3   1     2386.11     2641.00    101.38 o 
  -3  -3   1     1465.70     1784.65     57.98 o 
  -2  -3   1      265.11      242.70     13.51 o 
  -1  -3   1      130.35      118.90      9.44 o 
   0  -3   1    24628.97    21363.88    392.75 o 
   1  -3   1     6047.05     6154.89     75.25 o 
   2  -3   1     2473.44     2566.74     87.48 o 
   3  -3   1     4205.95     4221.91     56.98 o 
   4  -3   1        0.48        4.17      6.37 o 
   5  -3   1      421.57      416.99     19.84 o 
   6  -3   1      354.38      400.32     22.07 o 
   7  -3   1      402.62      367.85     30.67 o 
   8  -3   1      279.68      438.23     96.31 o 
   9  -3   1       51.03       69.13     23.77 o 
  10  -3   1       39.73       69.55     28.95 o 
 -10  -2   1       54.32       75.88     33.03 o 
  -9  -2   1        7.21        0.48     26.36 o 
  -8  -2   1      369.50      315.79    175.97 o 
  -7  -2   1      256.43        0.00     89.07 o 
  -6  -2   1        2.75        9.10      9.44 o 
  -5  -2   1      177.47      267.61     17.02 o 
  -4  -2   1     3385.44     3707.55     53.25 o 
  -3  -2   1      126.04      118.20     27.06 o 
  -2  -2   1      401.47      399.11     13.14 o 
  -1  -2   1     9042.39     9572.30     92.93 o 
   0  -2   1       37.03        4.51      9.75 o 
   1  -2   1      990.68      989.00     23.53 o 
   2  -2   1     1589.82     1587.45     48.66 o 
   3  -2   1       87.49       96.83      8.93 o 
   4  -2   1     1787.39     1971.14     33.72 o 
   5  -2   1        5.82        0.00      4.54 o 
   6  -2   1     1069.41     1192.61     39.30 o 
   7  -2   1       36.75       48.69     12.01 o 
   8  -2   1       30.90       17.74     17.28 o 
   9  -2   1        8.94       22.05     20.17 o 
  10  -2   1        1.24       55.26     76.00 o 
  11  -2   1       74.61      213.61    106.60 o 
 -10  -1   1      117.19        0.00    129.79 o 
  -9  -1   1      351.50        0.00    112.77 o 
  -8  -1   1       97.70       71.75     24.94 o 
  -7  -1   1      572.17      666.02     30.17 o 
  -6  -1   1        1.78        2.06      8.97 o 
  -5  -1   1       89.36       84.68     38.89 o 
  -1  -1   1     3728.20     3819.11     40.42 o 
   0  -1   1     3060.31     1745.14     31.10 o 
   1  -1   1     3208.36     3315.03    121.41 o 
   2  -1   1      315.84      408.27     12.40 o 
   3  -1   1      524.70      577.47     19.32 o 
   4  -1   1     8591.32     9551.74     91.47 o 
   5  -1   1     3244.76     3426.27     51.01 o 
   6  -1   1      286.42      295.16     66.05 o 
   7  -1   1      505.96      546.34     25.21 o 
   8  -1   1      130.09      132.36     25.87 o 
   9  -1   1        1.42        5.78     66.10 o 
  10  -1   1       62.07      126.71     86.90 o 
  11  -1   1       16.80       23.67     76.07 o 
 -11   0   1       12.87        0.00     75.61 o 
 -10   0   1       44.54        0.00    122.75 o 
  -9   0   1      191.28        0.00    100.61 o 
  -8   0   1     1176.03     1226.19     42.98 o 
  -7   0   1      207.83      254.08     21.41 o 
  -6   0   1       83.88       83.22     28.72 o 
  -5   0   1     2472.78     2545.43    201.07 o 
  -2   0   1      656.82      649.30     56.29 o 
  -1   0   1      649.90      672.61     23.73 o 
   1   0   1     2386.91     2331.95     64.10 o 
   2   0   1      176.56      174.33      8.40 o 
   4   0   1       10.05        0.53      6.08 o 
   6   0   1       82.40      106.83     21.72 o 
   7   0   1      116.51      102.21     14.84 o 
   8   0   1      354.30      344.43     32.15 o 
   9   0   1        5.22       23.95     68.62 o 
  10   0   1       79.82      183.19     93.00 o 
  11   0   1       12.64        0.00     72.22 o 
 -11   1   1       96.57      167.77     97.98 o 
 -10   1   1        0.36        0.00     60.52 o 
  -9   1   1       36.06       16.43     15.26 o 
  -8   1   1      109.41       91.38     33.63 o 
  -7   1   1        9.61        6.58     10.81 o 
  -6   1   1      288.42      310.82     20.52 o 
  -5   1   1     3973.29     4481.36    115.26 o 
  -3   1   1        5.18        0.00      3.05 o 
  -1   1   1     9095.68     8749.21     79.97 o 
   0   1   1     8508.12     7820.00     68.44 o 
   1   1   1     3755.41     3878.08    108.03 o 
   2   1   1     1260.79     1213.28     30.00 o 
   3   1   1     1206.86     1203.78     33.09 o 
   4   1   1       31.10       34.83     18.04 o 
   5   1   1       66.92       81.85     22.60 o 
   6   1   1      567.30      568.94     24.50 o 
   7   1   1      312.16        2.02     79.76 o 
   8   1   1      241.66        0.00     99.45 o 
   9   1   1       39.87        6.64     70.90 o 
  10   1   1      200.36      275.43    107.47 o 
 -10   2   1       80.60       95.64     26.86 o 
  -9   2   1       27.76       26.85     15.48 o 
  -8   2   1      676.73      743.19     34.84 o 
  -7   2   1       14.76        3.32      9.55 o 
  -6   2   1        0.01        0.00      8.10 o 
  -5   2   1     5265.12     5879.23     80.11 o 
  -4   2   1      573.67      599.13     21.93 o 
  -2   2   1      110.94       61.08      8.75 o 
  -1   2   1       17.87       32.27      5.18 o 
   0   2   1     2735.08     2627.07     43.99 o 
   1   2   1     7853.73     7759.76     85.60 o 
   3   2   1     3279.93     3953.87     89.43 o 
   4   2   1      673.47      759.89     31.15 o 
   5   2   1       77.14       75.22     27.86 o 
   6   2   1        0.11        0.00     15.83 o 
   8   2   1       94.20       29.68    121.58 o 
  10   2   1        2.58        3.45     80.08 o 
 -10   3   1       73.24      102.04     32.59 o 
  -9   3   1       98.66      104.99     25.78 o 
  -8   3   1      212.61      250.85     34.26 o 
  -7   3   1       87.92      107.89     21.96 o 
  -6   3   1      152.85      185.57     17.42 o 
  -5   3   1      656.23      628.84     29.65 o 
  -4   3   1      114.67       89.69     11.84 o 
  -3   3   1      156.87      163.43     13.71 o 
  -2   3   1       28.78       26.08      7.67 o 
  -1   3   1      258.03      228.60     18.76 o 
   0   3   1     5368.27     5571.94     66.05 o 
   4   3   1      254.87      269.46     11.50 o 
   5   3   1       74.97       80.48     23.03 o 
   6   3   1      753.74      349.76    122.41 o 
   9   3   1       31.36       44.23     30.38 o 
  10   3   1       91.38      174.31    106.47 o 
 -11   4   1        4.44        0.00     17.35 o 
 -10   4   1      140.22      202.67     39.65 o 
  -9   4   1       65.15      114.76     31.70 o 
  -8   4   1       18.96        4.51     12.86 o 
  -7   4   1       11.99       20.56     11.84 o 
  -6   4   1       83.15       81.24     13.59 o 
  -5   4   1      103.40      120.61     13.56 o 
  -4   4   1      940.79      917.07     30.65 o 
  -2   4   1     1627.89     1771.65     40.32 o 
  -1   4   1     3802.13     3820.31     58.95 o 
   0   4   1      257.62      220.79     13.90 o 
   1   4   1      189.94      218.33     11.30 o 
   2   4   1        4.41        9.95     13.45 o 
   3   4   1      131.01       71.76     63.13 o 
   4   4   1       44.63       22.93     18.19 o 
   5   4   1      177.31      213.86     31.04 o 
   6   4   1      380.85      360.11     40.42 o 
   7   4   1       13.36        0.00     21.52 o 
   8   4   1       59.89       66.77     30.21 o 
   9   4   1       14.67       27.28     35.51 o 
  10   4   1       11.36       11.86     86.92 o 
 -11   5   1       11.44       27.99     31.51 o 
 -10   5   1        3.84       12.25     25.71 o 
  -9   5   1      116.66      109.38     32.77 o 
  -8   5   1        0.11        0.21     12.71 o 
  -7   5   1       69.06       59.50     15.07 o 
  -6   5   1       49.76       73.11     14.52 o 
  -5   5   1       51.08       37.75     17.71 o 
  -4   5   1       36.43       37.97     13.58 o 
  -3   5   1       56.45       48.66     10.59 o 
  -2   5   1        5.31        2.89      7.45 o 
  -1   5   1      198.90      188.07     16.37 o 
   0   5   1      287.46      328.30     21.13 o 
   1   5   1      197.25      193.77     12.46 o 
   3   5   1      232.07      177.39    130.81 o 
   4   5   1      253.79      238.29    133.88 o 
   5   5   1        2.66        4.92     19.33 o 
   6   5   1       15.19        2.35     21.88 o 
   7   5   1       16.97       21.53     25.01 o 
   8   5   1        0.65       10.10     27.31 o 
   9   5   1      108.17      131.37     39.78 o 
 -10   6   1        7.78        0.00     25.08 o 
  -9   6   1        4.11        0.00     21.91 o 
  -8   6   1        5.74        0.00     13.37 o 
  -7   6   1      359.15      360.54     50.54 o 
  -6   6   1        3.31        3.82     11.39 o 
  -5   6   1        7.78       11.80     11.44 o 
  -4   6   1       11.26        9.18      9.04 o 
  -3   6   1      359.67      360.65     24.39 o 
  -2   6   1      305.30      251.61     32.62 o 
  -1   6   1       88.51      113.76     14.28 o 
   0   6   1     4935.28     4549.68     69.79 o 
   1   6   1      186.18      183.26     14.54 o 
   2   6   1        0.03        0.00     17.02 o 
   4   6   1        3.40        5.09     21.17 o 
   6   6   1        1.28        0.00     25.91 o 
   7   6   1      722.98      269.05    136.15 o 
   8   6   1        4.24       10.32     29.01 o 
   9   6   1       10.55       30.97     37.83 o 
 -10   7   1        0.67        0.00     22.93 o 
  -9   7   1       60.15       86.27     31.57 o 
  -8   7   1       51.13       52.87     19.15 o 
  -7   7   1      965.77      975.69     43.92 o 
  -6   7   1      518.68      484.52     31.50 o 
  -5   7   1       11.71       20.83     14.07 o 
  -4   7   1      167.25      170.44     24.62 o 
  -3   7   1      127.98      115.51     16.97 o 
  -2   7   1        3.52        6.44     10.27 o 
  -1   7   1        0.25        0.00      8.51 o 
   0   7   1        2.01        0.00      8.54 o 
   1   7   1       78.29       50.12     12.00 o 
   2   7   1        0.39        7.09     21.93 o 
   3   7   1       76.48       63.30     32.89 o 
   4   7   1       16.42        9.49     21.95 o 
   5   7   1      145.20      120.57     67.86 o 
   6   7   1        9.96       20.72     28.03 o 
   7   7   1       73.57       40.25     51.07 o 
   8   7   1       22.45       26.93     32.46 o 
 -10   8   1       29.40       25.62     32.85 o 
  -9   8   1        3.00        0.00     20.19 o 
  -8   8   1       14.40        5.91     22.95 o 
  -7   8   1       87.52       87.73     20.77 o 
  -6   8   1      616.69      540.24     35.60 o 
  -5   8   1      399.33      419.57     31.14 o 
  -4   8   1       22.65       24.89     14.14 o 
  -3   8   1       37.05       35.04     14.32 o 
  -2   8   1      147.41      131.92     18.37 o 
  -1   8   1       23.85       13.31     11.70 o 
   0   8   1        3.74        0.00      9.76 o 
   2   8   1       39.43       40.75     27.22 o 
   3   8   1      188.96      115.32     99.95 o 
   4   8   1      416.21      356.91     54.20 o 
   5   8   1        0.10        6.40     29.16 o 
   6   8   1        4.19        3.60     28.49 o 
   7   8   1        0.62        9.72     31.95 o 
   8   8   1        7.84        0.00     31.46 o 
  -9   9   1        9.26       16.22     28.92 o 
  -8   9   1      177.34      163.64     38.63 o 
  -7   9   1      104.80      127.35     24.20 o 
  -6   9   1        1.27        1.49     14.26 o 
  -5   9   1      499.69      359.27    155.65 o 
  -4   9   1       79.59       80.11     19.20 o 
  -3   9   1      468.65      409.45     44.32 o 
  -2   9   1      297.86      280.06     57.03 o 
  -1   9   1      539.16      513.70     83.61 o 
   0   9   1       21.30      103.60     42.71 o 
   1   9   1      431.06      444.46     61.21 o 
   3   9   1       25.43        0.00     24.27 o 
   4   9   1      321.32      161.72    134.27 o 
   5   9   1        4.29       39.27     35.05 o 
   6   9   1       22.49        0.00     41.37 o 
   7   9   1        0.03        0.00     32.57 o 
  -9  10   1        2.90        0.00     24.56 o 
  -8  10   1       94.92       87.47     33.57 o 
  -7  10   1       67.96       83.25     23.45 o 
  -6  10   1        9.79       21.32     18.58 o 
  -5  10   1       72.17       43.95     41.20 o 
  -4  10   1      106.58      115.04     22.45 o 
  -3  10   1       50.83       46.62     17.41 o 
  -2  10   1        3.05        0.59     13.17 o 
  -1  10   1       10.45        0.00     12.57 o 
   0  10   1        1.80        0.00     34.46 o 
   1  10   1      527.84      600.94     68.16 o 
   2  10   1        3.55        0.00     25.38 o 
   3  10   1       60.66       42.96     36.65 o 
   4  10   1       17.74        6.49     31.65 o 
   5  10   1      309.41      181.05    142.82 o 
   6  10   1       45.46       42.29     39.30 o 
  -8  11   1        2.60        0.00     22.91 o 
  -7  11   1       93.58       78.46     31.31 o 
  -6  11   1       26.35       19.60     19.84 o 
  -5  11   1        9.05       20.32     17.87 o 
  -4  11   1        5.62       11.26     15.64 o 
  -3  11   1       29.52       41.70     18.18 o 
  -2  11   1       17.59       29.02     21.20 o 
  -1  11   1       26.15        9.60     36.55 o 
   0  11   1       37.69       52.98     44.95 o 
   1  11   1        0.17       30.18     37.89 o 
   2  11   1        0.01        0.00     32.12 o 
   3  11   1        0.13        0.00     31.05 o 
   4  11   1        0.03       14.46     34.58 o 
   5  11   1        8.30        3.66     32.97 o 
  -7  12   1        0.72        1.56     22.97 o 
  -6  12   1       30.54       33.48     21.77 o 
  -5  12   1       16.18       18.13     20.59 o 
  -4  12   1      272.25      295.13     34.34 o 
  -3  12   1      386.23      385.57     78.26 o 
  -2  12   1        3.81        0.00     39.09 o 
  -1  12   1        0.02       18.65     40.89 o 
   0  12   1       15.50        8.92     40.32 o 
   1  12   1      140.17      223.62     61.21 o 
   2  12   1        4.85       23.54     42.34 o 
   3  12   1        0.02       21.63     37.74 o 
   4  12   1        1.69        0.00     33.22 o 
  -5  13   1       51.46       25.66     28.16 o 
  -4  13   1       22.18       18.81     19.86 o 
  -3  13   1       91.45       68.38     59.35 o 
  -2  13   1      134.47      231.63     74.70 o 
  -1  13   1        0.48        0.00     42.00 o 
   0  13   1        0.18        2.35     41.56 o 
   1  13   1       35.84       79.59     50.27 o 
   2  13   1       12.88       25.28     49.97 o 
  -2  14   1       15.80       27.43     53.77 o 
  -1 -14   2        7.50       56.05     55.31 o 
   0 -14   2       11.05       21.43     51.77 o 
   1 -14   2        0.59        0.00     48.01 o 
   2 -14   2        0.00        0.00     50.77 o 
   3 -14   2        1.87        9.68     56.72 o 
   4 -14   2       31.49        0.00     63.91 o 
  -3 -13   2       37.41       15.63     48.47 o 
  -2 -13   2       32.95        0.00     36.52 o 
  -1 -13   2        0.82        0.00     38.50 o 
   0 -13   2       11.55       28.38     46.43 o 
   1 -13   2      123.36      180.36     64.23 o 
   2 -13   2        1.04        0.00     42.17 o 
   3 -13   2        1.19        0.00     16.27 o 
   4 -13   2        6.28       15.12     22.76 o 
   5 -13   2       21.98       28.84     27.66 o 
   6 -13   2       13.45       26.75     28.16 o 
  -4 -12   2       58.71       43.71     42.36 o 
  -3 -12   2       27.55       36.26     44.86 o 
  -2 -12   2        2.10       25.38     39.43 o 
  -1 -12   2       14.41       20.89     35.68 o 
   0 -12   2      207.31      245.75     58.89 o 
   1 -12   2        7.09        0.00     39.41 o 
   2 -12   2       25.75        0.87     17.72 o 
   3 -12   2       40.96       26.77     34.91 o 
   4 -12   2        0.79        0.00     18.37 o 
   5 -12   2       19.86       13.18     21.74 o 
   6 -12   2       33.04       50.86     28.34 o 
   7 -12   2        3.89        0.00     25.41 o 
  -5 -11   2        2.19       16.46     37.47 o 
  -4 -11   2        2.49       39.47     38.69 o 
  -3 -11   2       12.97        0.00     34.93 o 
  -2 -11   2       12.60        0.00     31.23 o 
  -1 -11   2        2.44       18.11     33.72 o 
   0 -11   2       79.80      150.42     48.21 o 
   1 -11   2      181.29      181.21     56.33 o 
   2 -11   2        0.75       11.45     27.76 o 
   3 -11   2        3.65       15.91     17.64 o 
   4 -11   2       25.43       33.32     21.12 o 
   5 -11   2       65.53       37.14     21.86 o 
   6 -11   2        6.83        0.00     23.17 o 
   7 -11   2        0.79        6.49     24.30 o 
   8 -11   2        0.44        4.02     27.51 o 
  -6 -10   2      151.62       93.43    123.59 o 
  -5 -10   2      237.77      185.67    175.29 o 
  -4 -10   2       20.45       44.47     35.95 o 
  -3 -10   2       23.31       12.62     49.60 o 
  -2 -10   2      233.69      165.64    128.04 o 
   0 -10   2       29.77        4.76     29.32 o 
   1 -10   2      189.57      179.05     25.15 o 
   2 -10   2      414.52      381.82     66.39 o 
   3 -10   2       27.40       18.80     16.69 o 
   4 -10   2      111.89       93.97     26.70 o 
   5 -10   2       60.54       67.94     22.14 o 
   6 -10   2      664.46      772.31     62.95 o 
   7 -10   2       81.82       93.33     31.81 o 
   8 -10   2       31.00       49.66     29.32 o 
   9 -10   2       56.52       79.06     41.00 o 
  -7  -9   2        4.11       24.41     45.76 o 
  -6  -9   2        4.10       30.36     39.81 o 
  -5  -9   2       29.42       35.99     38.95 o 
  -4  -9   2       35.63       13.85     31.11 o 
  -2  -9   2       82.50       61.92     53.55 o 
   0  -9   2      368.99      370.93     26.12 o 
   1  -9   2     1104.06     1122.65     44.56 o 
   3  -9   2       21.61       23.63     17.03 o 
   4  -9   2      314.56      335.33    100.45 o 
   5  -9   2        0.15       22.68     16.47 o 
   6  -9   2      203.10      195.96     36.74 o 
   7  -9   2      125.13      112.05     32.68 o 
   8  -9   2       12.54        3.73     26.90 o 
   9  -9   2        4.24        0.00     26.56 o 
  -8  -8   2      143.79      190.56     49.37 o 
  -7  -8   2       11.99        8.55     30.67 o 
  -6  -8   2      151.57      116.88     90.24 o 
  -5  -8   2      121.92      155.00     98.38 o 
  -4  -8   2       29.87        8.21     26.24 o 
  -3  -8   2       78.08       38.75     46.27 o 
  -2  -8   2        9.64        0.00     22.02 o 
  -1  -8   2      323.54      363.02     22.60 o 
   0  -8   2      155.47      116.53     16.14 o 
   1  -8   2       55.30       60.60     19.38 o 
   2  -8   2      639.47      651.08     73.37 o 
   3  -8   2        5.59       17.12     14.38 o 
   4  -8   2      687.95      744.76     49.90 o 
   5  -8   2       74.03       59.93     28.03 o 
   6  -8   2        0.20       17.37     23.52 o 
   7  -8   2        3.96        4.56     23.04 o 
   8  -8   2        0.00        0.00     23.41 o 
   9  -8   2        2.11        4.58     27.23 o 
  10  -8   2       34.82       78.35     39.07 o 
  -9  -7   2       49.00       51.53     38.88 o 
  -8  -7   2       17.08        0.00     30.46 o 
  -7  -7   2        1.39        6.43     30.18 o 
  -6  -7   2      469.84      402.63     92.66 o 
  -5  -7   2       89.59       44.82     37.14 o 
  -4  -7   2       80.87       84.35     34.91 o 
  -3  -7   2      142.61       62.53     85.10 o 
  -2  -7   2      971.28      881.88     28.14 o 
  -1  -7   2      180.56      160.10     16.31 o 
   0  -7   2       32.46       43.45     13.73 o 
   1  -7   2       66.98       52.90     15.71 o 
   2  -7   2       38.12       31.05     18.21 o 
   3  -7   2      221.36      238.25     24.39 o 
   4  -7   2      454.12      447.75     33.55 o 
   5  -7   2      774.22      877.90     39.29 o 
   6  -7   2       10.30       14.11     11.96 o 
   7  -7   2       13.16        3.26     22.06 o 
   8  -7   2        6.07       18.83     24.65 o 
   9  -7   2       23.88       17.83     28.95 o 
  10  -7   2       50.68       38.11     33.81 o 
  -9  -6   2       60.25       74.05     43.41 o 
  -8  -6   2        7.61       11.36     31.92 o 
  -7  -6   2       18.26       58.65     51.83 o 
  -6  -6   2       25.05        0.00     26.65 o 
  -5  -6   2      180.64      161.99     68.88 o 
  -4  -6   2      178.87      118.62     53.27 o 
  -3  -6   2       50.97       36.14     15.66 o 
  -2  -6   2      275.76      223.19     15.99 o 
  -1  -6   2      154.76      122.80     13.59 o 
   0  -6   2      249.82      276.68     29.73 o 
   2  -6   2     1752.26     1643.23     91.17 o 
   3  -6   2     1192.44     1180.83    120.07 o 
   4  -6   2      369.05      321.71     23.07 o 
   5  -6   2       40.10       58.18     19.76 o 
   6  -6   2      323.31      358.36     23.89 o 
   7  -6   2       19.11       23.04     23.69 o 
   8  -6   2        1.44        3.04     22.54 o 
   9  -6   2        4.17        0.76     26.77 o 
  10  -6   2       57.71       56.37     34.59 o 
  -9  -5   2       17.73       10.13     32.40 o 
  -8  -5   2      106.90      131.15     57.83 o 
  -7  -5   2        5.08       22.20     29.05 o 
  -6  -5   2      113.95      163.35     77.65 o 
  -5  -5   2      740.92      927.48     58.05 o 
  -4  -5   2       26.19       51.02     25.70 o 
  -3  -5   2     1561.93     1711.93     85.20 o 
  -2  -5   2     2528.55     2547.30     45.62 o 
  -1  -5   2        5.77        0.00      9.90 o 
   0  -5   2      629.67      538.83     24.06 o 
   1  -5   2     1883.66     1826.25     45.56 o 
   2  -5   2        3.01        3.96      9.25 o 
   3  -5   2     1341.83     1335.97     45.96 o 
   4  -5   2      831.20      961.09     32.58 o 
   5  -5   2      379.06      418.05     22.54 o 
   6  -5   2      352.08      371.88     22.80 o 
   7  -5   2      244.08      197.09    128.90 o 
   8  -5   2       23.17       67.10     29.16 o 
   9  -5   2      244.09      304.29     45.88 o 
  10  -5   2       47.07       59.09     30.92 o 
  11  -5   2        4.62       33.12     33.77 o 
 -10  -4   2        0.72        0.00     30.89 o 
  -9  -4   2       12.66       26.48     29.52 o 
  -7  -4   2      129.03       76.24     80.96 o 
  -6  -4   2      196.56      196.41     34.79 o 
  -5  -4   2        3.22        0.00     18.51 o 
  -4  -4   2      121.32      109.89     29.94 o 
  -3  -4   2      975.11     1075.65     30.00 o 
  -2  -4   2     4259.82     4547.52    191.37 o 
  -1  -4   2      226.19      241.62     25.15 o 
   1  -4   2     6136.77     6460.12     87.63 o 
   2  -4   2     2031.34     2034.10     80.82 o 
   3  -4   2        0.20       12.98     11.53 o 
   4  -4   2      165.43      160.94     13.14 o 
   5  -4   2      533.00      589.58     23.44 o 
   7  -4   2      115.35      120.15     60.10 o 
   9  -4   2        2.30        2.20     22.37 o 
  10  -4   2       65.15       10.88     17.91 o 
  11  -4   2        4.13       10.75     27.95 o 
 -10  -3   2       49.08       62.97     45.17 o 
  -9  -3   2       19.25        0.00     41.14 o 
  -8  -3   2      229.26      189.15    120.01 o 
  -7  -3   2        5.56        0.00     21.94 o 
  -6  -3   2       27.96       32.14     22.62 o 
  -5  -3   2        0.01        2.92     13.65 o 
  -4  -3   2      585.46      574.13     22.32 o 
  -3  -3   2      217.06      240.92     14.50 o 
  -2  -3   2      130.14      124.96     25.26 o 
  -1  -3   2     1971.38     2389.07     42.62 o 
   1  -3   2     7004.70     7080.19     84.44 o 
   2  -3   2      108.97       71.39     13.35 o 
   3  -3   2       29.52       42.80     12.53 o 
   4  -3   2     1630.79     1765.44     75.52 o 
   5  -3   2       82.35       73.37     18.77 o 
   6  -3   2      130.94      161.61     15.18 o 
   7  -3   2      120.05       29.11     34.92 o 
   8  -3   2      319.89      201.29    117.01 o 
   9  -3   2       16.06       16.73     21.28 o 
  10  -3   2       31.60       62.23     26.65 o 
 -10  -2   2       17.47       43.44     32.59 o 
  -9  -2   2        0.37        0.00     22.06 o 
  -8  -2   2       58.63       27.29     47.50 o 
  -7  -2   2      256.22      159.88    118.26 o 
  -6  -2   2       50.91       64.06     24.15 o 
  -5  -2   2      599.59      512.73     22.99 o 
  -4  -2   2     1712.74     1672.67     35.81 o 
  -3  -2   2     7353.92     8234.02     92.09 o 
  -2  -2   2     1354.94     1588.28     54.97 o 
  -1  -2   2     3002.48     3592.60     50.81 o 
   0  -2   2     2289.16     2301.65    105.14 o 
   1  -2   2     1780.35     1759.49     46.64 o 
   2  -2   2     4427.58     4687.58    141.31 o 
   3  -2   2      109.89      161.17      9.44 o 
   4  -2   2      678.95      784.28    100.41 o 
   5  -2   2       88.15      103.87     53.04 o 
   6  -2   2      749.13      787.56     26.31 o 
   7  -2   2        2.32       21.61     10.84 o 
   8  -2   2       80.53      119.39     48.88 o 
   9  -2   2       53.71      130.74     52.97 o 
  10  -2   2        2.66        0.00     73.29 o 
  11  -2   2       32.59        0.00     84.28 o 
 -11  -1   2      159.93        0.00    140.52 o 
 -10  -1   2        1.60        0.00     24.95 o 
  -9  -1   2       78.62       86.92     55.03 o 
  -7  -1   2      117.66      106.00     16.67 o 
  -6  -1   2      218.37      282.89     20.86 o 
  -5  -1   2     2033.03     2452.06     48.21 o 
  -4  -1   2       22.11       12.33      8.82 o 
  -2  -1   2     4487.11     5259.14     77.12 o 
  -1  -1   2      985.01     1014.77     19.75 o 
   0  -1   2     1531.36     1736.35     25.68 o 
   3  -1   2      866.20      856.61     21.27 o 
   4  -1   2      426.85      455.55     16.30 o 
   5  -1   2      510.04      455.82     18.57 o 
   6  -1   2        4.21       12.04      9.63 o 
   7  -1   2       12.51       31.44     11.49 o 
   8  -1   2      197.91      196.61     91.27 o 
   9  -1   2        3.39       80.91     75.07 o 
  10  -1   2        3.23       11.62     74.83 o 
  11  -1   2        0.24       42.34     86.43 o 
 -11   0   2       18.87       31.64    121.26 o 
 -10   0   2       11.66        3.68     24.90 o 
  -9   0   2       18.98        0.00     21.33 o 
  -8   0   2        8.19        0.00     72.33 o 
  -5   0   2        4.21        6.10      7.88 o 
  -4   0   2      729.55      775.48     24.58 o 
  -2   0   2       10.09        3.26      4.26 o 
  -1   0   2     6156.72     6343.90     63.09 o 
   0   0   2     1411.70     1628.46     68.85 o 
   1   0   2     2576.27     2827.58     35.09 o 
   2   0   2       67.22       49.79      8.62 o 
   3   0   2      738.45      828.55     19.83 o 
   4   0   2      305.98      333.02     15.18 o 
   5   0   2       14.41       28.47      8.75 o 
   6   0   2        0.03        0.00      8.56 o 
   7   0   2      273.56      340.69     29.07 o 
   8   0   2     1263.19     1223.85    115.72 o 
   9   0   2       71.14       66.43     73.74 o 
  10   0   2      241.24      501.29    127.14 o 
  11   0   2        5.83        0.00     80.82 o 
 -10   1   2       81.02       35.07     30.31 o 
  -9   1   2        0.49        0.48     14.46 o 
  -8   1   2        2.93       20.15     13.73 o 
  -7   1   2       67.64       56.00     17.08 o 
  -6   1   2      168.70        0.00     58.39 o 
  -5   1   2      158.60        4.37     26.90 o 
  -4   1   2        4.66       14.66      7.22 o 
  -3   1   2      593.00      600.32     21.54 o 
  -2   1   2        1.87        2.29      4.71 o 
   0   1   2     2080.59     1943.23    164.66 o 
   1   1   2     1878.76     1921.45     49.63 o 
   2   1   2      327.34      353.93     13.61 o 
   3   1   2     1139.65     1013.57     24.01 o 
   4   1   2      724.43      825.06     24.32 o 
   5   1   2     1084.96     1229.06     32.42 o 
   6   1   2      395.21      387.11     21.77 o 
   7   1   2      173.83      171.07     25.94 o 
   8   1   2       90.36      144.49     38.98 o 
   9   1   2        9.01        1.50     61.74 o 
  10   1   2        1.60        0.00     72.09 o 
 -10   2   2       42.75       81.67     28.56 o 
  -9   2   2        0.06       13.57     14.17 o 
  -8   2   2       76.24       44.46     34.92 o 
  -7   2   2       27.79       27.60     11.58 o 
  -6   2   2      319.87      304.76     27.73 o 
  -4   2   2     1168.50     1177.70     31.53 o 
  -3   2   2     1042.19     1132.32     41.76 o 
  -2   2   2      987.63     1010.30     24.74 o 
  -1   2   2     1521.21     1642.00     29.51 o 
   0   2   2     7989.33     7815.32     80.96 o 
   1   2   2     4349.47     4831.25    135.58 o 
   2   2   2     2137.07     2132.97     36.82 o 
   3   2   2      230.62      235.23     30.19 o 
   4   2   2      113.01      114.85     19.53 o 
   5   2   2     1205.91     1415.20     33.38 o 
   6   2   2      141.15       86.34     73.29 o 
   7   2   2       51.67       80.00     24.91 o 
   8   2   2      986.94     1067.77     56.26 o 
   9   2   2      213.14      327.83    108.57 o 
  10   2   2       78.07      152.57     96.46 o 
 -11   3   2       10.33       29.42     28.82 o 
 -10   3   2       55.63        3.71     11.81 o 
  -9   3   2       11.32       18.16     15.35 o 
  -8   3   2      204.45      194.13     53.00 o 
  -7   3   2      669.79      652.16     31.77 o 
  -6   3   2       91.57       80.33     31.45 o 
  -5   3   2       69.60        0.00     21.79 o 
  -4   3   2     1358.20     1264.88     36.42 o 
  -3   3   2       16.37        8.72      6.93 o 
  -2   3   2     1436.16     1569.87     34.41 o 
  -1   3   2     8982.23     9117.40    299.38 o 
   0   3   2    20840.35    19743.95    226.62 o 
   1   3   2    11041.00    10563.22    108.51 o 
   2   3   2     6020.59     6162.02    101.16 o 
   4   3   2      420.37      536.23     26.31 o 
   5   3   2      507.29      443.46     44.61 o 
   6   3   2      334.38      295.33     45.57 o 
   7   3   2     1951.93     1758.31    214.52 o 
   8   3   2       28.21       27.86     26.47 o 
   9   3   2       27.50       63.36     78.46 o 
  10   3   2       11.78        8.73     83.19 o 
 -11   4   2       35.99      103.62     36.42 o 
 -10   4   2       41.72       57.70     29.90 o 
  -9   4   2        7.70       25.33     20.49 o 
  -8   4   2      947.93      970.62     41.50 o 
  -7   4   2       13.32       12.73     11.89 o 
  -6   4   2       20.52       14.03     10.73 o 
  -5   4   2      428.60      441.07     27.71 o 
  -4   4   2     1052.59      989.46     26.18 o 
  -3   4   2     1468.05     1433.40     37.94 o 
  -2   4   2       65.19       50.67     11.10 o 
  -1   4   2     5458.41     5752.55     66.98 o 
   0   4   2      284.40      270.47     15.24 o 
   5   4   2        0.17        1.98     17.77 o 
   6   4   2      247.82      231.44     60.52 o 
   7   4   2      286.94      282.16     64.90 o 
   8   4   2        2.44        5.08     24.89 o 
   9   4   2       12.41        0.00     81.69 o 
  10   4   2       70.61      139.47    101.71 o 
 -11   5   2        1.63        0.00     25.99 o 
 -10   5   2      119.73      171.48     40.26 o 
  -9   5   2       67.14       66.95     19.19 o 
  -8   5   2       87.34       91.25     19.36 o 
  -7   5   2      469.40      458.99     29.86 o 
  -6   5   2      117.94      148.89     19.29 o 
  -4   5   2      360.99      380.98     31.37 o 
  -3   5   2       50.13       46.03     11.87 o 
  -2   5   2     2598.77     2852.63     57.01 o 
  -1   5   2     3953.14     4285.77     58.58 o 
   0   5   2     1584.24     1738.03     39.19 o 
   1   5   2     2020.61     1952.35     37.94 o 
   2   5   2      311.74      265.46     15.55 o 
   5   5   2      258.35      211.20    105.52 o 
   6   5   2       31.58       12.76     25.47 o 
   7   5   2      510.24      568.54     59.52 o 
   8   5   2       59.29       40.80     31.25 o 
   9   5   2        2.47       16.87     80.97 o 
 -10   6   2        0.44       12.90     29.62 o 
  -9   6   2      182.17      198.13     26.21 o 
  -8   6   2      167.29      187.42     23.82 o 
  -7   6   2      786.03      819.87     38.81 o 
  -6   6   2       36.12       32.35     14.24 o 
  -5   6   2     1256.28     1326.24     62.52 o 
  -4   6   2       33.64       60.14     14.85 o 
  -3   6   2     3318.82     3432.44     70.01 o 
  -2   6   2     2429.38     2396.67     55.80 o 
  -1   6   2     2664.99     2586.06     59.03 o 
   0   6   2     2667.25     2628.51     52.95 o 
   1   6   2     1108.52     1097.09     52.85 o 
   2   6   2        0.02        0.00     19.36 o 
   3   6   2        1.83        0.00     20.83 o 
   4   6   2      286.20      244.69    156.04 o 
   5   6   2      120.07      104.29     89.34 o 
   6   6   2        0.89        0.00     22.67 o 
   7   6   2       94.73       92.23     34.62 o 
   8   6   2        0.01        0.22     28.69 o 
   9   6   2        2.96       51.25    106.69 o 
 -10   7   2        3.06        8.51     27.66 o 
  -9   7   2      127.60      132.55     35.94 o 
  -8   7   2        1.86        0.00     14.53 o 
  -7   7   2        0.68       13.25     15.20 o 
  -6   7   2      385.99      355.39     28.43 o 
  -5   7   2      149.57      132.66     23.86 o 
  -4   7   2       50.69       48.48     14.92 o 
  -3   7   2      158.41      154.48     19.89 o 
  -2   7   2      428.84      421.31     29.60 o 
  -1   7   2      226.31      243.20     21.03 o 
   0   7   2      289.94      304.18     29.32 o 
   1   7   2       28.70       31.48     18.41 o 
   3   7   2       94.43       47.56     67.29 o 
   4   7   2       19.40       16.88     37.02 o 
   5   7   2       92.11      104.26     35.30 o 
   6   7   2        6.38        3.64     25.72 o 
   7   7   2        8.81        6.71     27.84 o 
   8   7   2       15.57       33.06     34.94 o 
 -10   8   2        5.84       14.46     31.46 o 
  -9   8   2       13.97       44.95     30.38 o 
  -8   8   2       15.57       17.43     16.44 o 
  -7   8   2        4.16        6.27     14.09 o 
  -6   8   2       53.13       30.51     19.72 o 
  -5   8   2      800.37      786.25     41.38 o 
  -4   8   2       95.95       82.10     29.08 o 
  -3   8   2        0.16        0.00     11.95 o 
  -2   8   2      539.61      507.52     30.45 o 
  -1   8   2      286.46      244.81     38.77 o 
   0   8   2      111.41      118.37     16.54 o 
   1   8   2      205.28      130.44     89.49 o 
   3   8   2        5.76        0.00     25.19 o 
   4   8   2       66.99       34.87     47.92 o 
   5   8   2        0.99        3.78     28.13 o 
   6   8   2       40.67       15.48     32.23 o 
   7   8   2       13.92        6.33     32.17 o 
  -9   9   2       45.55       27.38     29.68 o 
  -8   9   2        6.84        9.15     16.57 o 
  -7   9   2       43.69       58.40     20.57 o 
  -6   9   2       60.22       18.54     25.61 o 
  -5   9   2       24.97       25.82     17.65 o 
  -4   9   2       34.56       49.93     18.41 o 
  -3   9   2      224.24      196.26     27.38 o 
  -2   9   2        3.47        5.30     13.34 o 
  -1   9   2       73.04       58.66     24.34 o 
   0   9   2     1552.24     1748.68    107.79 o 
   1   9   2      396.37      413.52     59.65 o 
   2   9   2       59.09       28.65     56.91 o 
   3   9   2       58.45       21.93     36.01 o 
   4   9   2       59.71       32.35     55.36 o 
   5   9   2        8.58        0.00     29.14 o 
   6   9   2       18.49       16.74     35.07 o 
   7   9   2       63.81       52.52     37.75 o 
  -8  10   2       14.54        0.00     22.28 o 
  -7  10   2      109.06       99.36     25.42 o 
  -6  10   2       22.67       11.30     14.58 o 
  -5  10   2       56.16       50.94     19.79 o 
  -4  10   2       17.96       20.20     16.78 o 
  -3  10   2       72.34       52.65     17.75 o 
  -2  10   2      229.70      213.97     31.05 o 
  -1  10   2        2.23       15.98     37.18 o 
   0  10   2       41.84       57.52     38.83 o 
   1  10   2      155.75      139.37     45.93 o 
   2  10   2       63.01       65.90     36.72 o 
   3  10   2       26.72        9.43     30.92 o 
   4  10   2       19.95        0.00     28.32 o 
   5  10   2      114.17       90.12     67.19 o 
   6  10   2       34.11       23.04     35.24 o 
  -8  11   2        1.58        0.00     22.13 o 
  -7  11   2        6.25       20.35     18.55 o 
  -6  11   2      150.17      152.01     28.48 o 
  -5  11   2       62.24       60.15     22.35 o 
  -4  11   2       65.11       58.16     20.92 o 
  -3  11   2       39.14       25.21     17.30 o 
  -2  11   2        4.46        0.00     36.52 o 
  -1  11   2      106.25      127.66     51.70 o 
   0  11   2      119.80      137.98     53.16 o 
   1  11   2      270.64      261.19     60.74 o 
   2  11   2        0.01       33.18     35.81 o 
   3  11   2        1.13        0.00     29.36 o 
   4  11   2       35.50       17.78     37.83 o 
   5  11   2       63.05       47.95     82.48 o 
  -7  12   2        3.03        0.00     16.63 o 
  -6  12   2        0.41        0.00     19.50 o 
  -5  12   2      123.44      112.51     26.12 o 
  -4  12   2       27.74        9.69     19.00 o 
  -3  12   2        3.52        0.00     39.15 o 
  -2  12   2       84.63      128.31     57.91 o 
  -1  12   2       59.55       27.10     40.89 o 
   0  12   2        6.66        5.08     39.87 o 
   1  12   2        0.47        0.00     37.55 o 
   2  12   2      218.23      232.91     58.63 o 
   3  12   2       30.92       53.48     41.58 o 
  -5  13   2        0.08        0.00     18.94 o 
  -4  13   2        3.69        0.00     50.86 o 
  -3  13   2        4.24        0.00     48.49 o 
  -2  13   2       13.63        0.00     50.03 o 
  -1  13   2        0.42        0.00     43.00 o 
   0  13   2       78.27      101.13     53.44 o 
   1  13   2        5.05        0.00     46.06 o 
   2  13   2       29.19        7.27     38.22 o 
  -1 -14   3        6.87       12.03     46.06 o 
   0 -14   3        0.67       11.86     48.86 o 
   1 -14   3       17.89       45.08     54.18 o 
   2 -14   3       19.30       24.69     53.90 o 
   3 -14   3        1.17        0.00     55.37 o 
   4 -14   3       12.41        5.62     25.23 o 
  -3 -13   3       51.30       45.45     50.10 o 
  -2 -13   3        0.03       18.67     39.80 o 
  -1 -13   3        0.92       46.62     44.84 o 
   0 -13   3       13.48       18.67     40.93 o 
   1 -13   3       32.23        6.19     47.82 o 
   2 -13   3      188.03      235.59     75.83 o 
   3 -13   3       26.18       12.89     21.73 o 
   4 -13   3        3.30        0.00     22.65 o 
   5 -13   3       11.68       32.85     28.06 o 
   6 -13   3       44.04       20.98     27.66 o 
  -4 -12   3        1.40        0.00     37.87 o 
  -3 -12   3        0.05       22.17     42.15 o 
  -2 -12   3       39.94       49.03     39.00 o 
  -1 -12   3        0.90       14.03     37.11 o 
   0 -12   3        1.00        0.00     35.85 o 
   1 -12   3       40.08       96.96     51.10 o 
   2 -12   3        0.01        3.12     15.53 o 
   3 -12   3        2.37       13.11     19.96 o 
   4 -12   3        4.11        0.00     25.83 o 
   5 -12   3       14.17       31.23     27.21 o 
   6 -12   3        1.30        0.00     27.01 o 
   7 -12   3        3.03        0.00     25.45 o 
  -6 -11   3        7.39        5.55     36.50 o 
  -5 -11   3       75.92       61.55     53.20 o 
  -4 -11   3        7.80        0.00     35.94 o 
  -3 -11   3      163.32      192.57    129.63 o 
  -2 -11   3        0.92       10.22     31.93 o 
  -1 -11   3       25.14       29.45     37.55 o 
   0 -11   3      232.05      202.10     51.25 o 
   1 -11   3        1.75        7.76     21.75 o 
   2 -11   3       71.17       60.57     30.35 o 
   3 -11   3       51.51       38.36     21.42 o 
   4 -11   3      120.53      110.09     96.91 o 
   5 -11   3       41.43       36.87     24.84 o 
   6 -11   3      471.24      575.05     59.17 o 
   7 -11   3      101.60       81.91     35.24 o 
   8 -11   3        5.12       33.90     30.42 o 
  -6 -10   3      175.27      154.45    131.68 o 
  -5 -10   3       89.65       82.06     78.97 o 
  -4 -10   3       15.57        0.00     28.98 o 
  -2 -10   3       31.02       71.81     36.02 o 
  -1 -10   3       23.86       13.82     42.53 o 
   0 -10   3      110.93       76.21     38.95 o 
   1 -10   3      696.14      802.78     41.54 o 
   2 -10   3      132.90      143.65     24.57 o 
   3 -10   3      108.66      111.61     24.85 o 
   4 -10   3      162.54      127.35     67.31 o 
   5 -10   3      111.58      139.97     33.79 o 
   6 -10   3      141.90      136.80     37.28 o 
   7 -10   3      231.00      248.59     44.39 o 
   8 -10   3        6.54        4.80     26.64 o 
   9 -10   3        0.44        0.00     31.55 o 
  -7  -9   3       32.86       28.96     37.22 o 
  -6  -9   3      265.63      271.37    178.76 o 
  -4  -9   3       69.37       52.83    105.61 o 
  -3  -9   3      204.37      206.57    164.86 o 
  -2  -9   3      113.27       95.72     70.70 o 
  -1  -9   3       76.32       39.45     30.01 o 
   0  -9   3       11.61        8.30     12.23 o 
   1  -9   3      387.76      182.47     41.39 o 
   2  -9   3      435.19      350.37     31.21 o 
   3  -9   3        0.06        0.00     16.66 o 
   4  -9   3      141.08      116.78     32.93 o 
   5  -9   3       33.89       58.65     26.97 o 
   6  -9   3      465.27      511.10     52.62 o 
   7  -9   3       98.96      195.85     42.24 o 
   8  -9   3       10.43       20.54     26.71 o 
   9  -9   3       33.21       61.50     37.05 o 
  -8  -8   3        5.18       14.68     36.59 o 
  -7  -8   3        0.20        1.92     33.00 o 
  -6  -8   3      120.15       94.06     88.11 o 
  -5  -8   3      112.76      142.19     71.88 o 
  -4  -8   3      229.62      183.06    136.34 o 
  -3  -8   3      148.64       90.98     80.51 o 
  -1  -8   3        5.42        7.12     10.28 o 
   0  -8   3      946.30      937.92     37.93 o 
   1  -8   3        5.78        1.19      9.16 o 
   2  -8   3      723.73      777.67     39.85 o 
   3  -8   3      783.23      494.73     68.27 o 
   4  -8   3       48.20       37.95     17.10 o 
   5  -8   3       45.12       48.27     16.81 o 
   6  -8   3        0.27        0.00     20.46 o 
   7  -8   3       62.39       78.83     31.75 o 
   8  -8   3       31.95        7.97     25.97 o 
   9  -8   3      143.21      173.46     45.49 o 
  10  -8   3       22.99       46.10     35.20 o 
  -9  -7   3      114.40      182.00     51.63 o 
  -8  -7   3      115.60      134.05     45.45 o 
  -7  -7   3        7.80        0.00     31.23 o 
  -6  -7   3      106.48      123.68     40.08 o 
  -5  -7   3       87.11       87.60     68.85 o 
  -4  -7   3        8.12        8.20     23.45 o 
  -3  -7   3      198.62      104.73     96.14 o 
  -2  -7   3      107.18       81.77     26.08 o 
  -1  -7   3      760.68      738.28     30.48 o 
   0  -7   3      241.89      265.91     20.56 o 
   2  -7   3        1.14        4.27     11.37 o 
   3  -7   3       29.27       20.50     18.73 o 
   4  -7   3       33.75       17.52     12.64 o 
   5  -7   3      491.66      541.58     30.90 o 
   6  -7   3      971.60     1210.54     71.66 o 
   7  -7   3        0.00        0.00     22.56 o 
   8  -7   3        5.78       41.56     29.68 o 
   9  -7   3       38.52       65.86     35.18 o 
  10  -7   3        3.26        0.00     30.21 o 
  -9  -6   3        6.26        2.97     35.27 o 
  -8  -6   3       19.86       14.46     34.04 o 
  -7  -6   3      264.29      309.57     68.96 o 
  -6  -6   3      622.96      732.41     84.91 o 
  -5  -6   3       15.77        0.00     26.14 o 
  -4  -6   3        4.53        1.77     33.82 o 
  -3  -6   3       89.00       61.63     32.64 o 
  -2  -6   3      258.48      299.26     20.06 o 
  -1  -6   3      164.27      153.73     18.86 o 
   0  -6   3      461.20      423.95     61.92 o 
   1  -6   3      225.68      255.75     20.03 o 
   2  -6   3      486.54      476.88     29.03 o 
   3  -6   3       47.53       57.99     24.10 o 
   4  -6   3       48.24       26.88     19.80 o 
   5  -6   3      384.21      397.91     23.80 o 
   6  -6   3       45.76       63.41     27.07 o 
   7  -6   3      223.34      274.65     41.04 o 
   8  -6   3        0.76       21.19     24.58 o 
   9  -6   3      216.65      300.23     49.97 o 
  10  -6   3       32.66       36.59     33.70 o 
  -9  -5   3      104.33       90.06     75.11 o 
  -8  -5   3       27.90       44.39     32.03 o 
  -7  -5   3      308.74      283.15     48.17 o 
  -6  -5   3      243.15      308.82     44.14 o 
  -5  -5   3       76.97       91.70     28.49 o 
  -4  -5   3       28.20       29.52     13.54 o 
  -3  -5   3        4.73       23.32     10.88 o 
  -2  -5   3      163.65      105.12     49.51 o 
  -1  -5   3        0.23        6.81      7.64 o 
   1  -5   3     1164.47     1142.63     48.59 o 
   2  -5   3     1947.85     1677.10    134.78 o 
   3  -5   3       22.07       17.29      9.65 o 
   4  -5   3       33.14       33.50      9.70 o 
   5  -5   3       19.95       46.63     19.59 o 
   6  -5   3        2.10        2.12     18.02 o 
   8  -5   3       14.17       26.66     26.16 o 
   9  -5   3        0.26       17.20     27.97 o 
  10  -5   3        4.79       14.03     31.03 o 
 -10  -4   3       37.15       34.71     35.69 o 
  -9  -4   3       18.00       49.53     32.46 o 
  -8  -4   3      266.07      192.04    115.20 o 
  -7  -4   3       99.04      102.03     71.85 o 
  -6  -4   3      480.40       51.25    123.93 o 
  -5  -4   3       78.03       71.67     14.01 o 
  -4  -4   3        0.61        4.27      9.66 o 
  -3  -4   3     1122.20     1198.75     32.99 o 
  -2  -4   3     3818.68     3881.68     62.42 o 
  -1  -4   3      413.40      301.43     18.64 o 
   0  -4   3     6340.38     5746.53    442.13 o 
   1  -4   3     1273.05     1218.63     52.66 o 
   2  -4   3      523.25      504.43     28.38 o 
   3  -4   3        4.96       13.00      6.68 o 
   4  -4   3      123.44      108.44     29.99 o 
   5  -4   3      262.34      253.88     27.06 o 
   7  -4   3        0.01        4.26     19.64 o 
   8  -4   3       34.16       19.32     24.57 o 
   9  -4   3       17.87        0.00     14.29 o 
  10  -4   3        4.02       22.93     26.54 o 
 -10  -3   3        0.06       15.72     31.22 o 
  -9  -3   3        2.19        0.00     26.13 o 
  -8  -3   3       53.44       64.25     61.40 o 
  -6  -3   3       11.41        0.00      9.88 o 
  -4  -3   3       97.08      162.19     15.94 o 
  -3  -3   3     1873.10     1758.83     72.46 o 
  -2  -3   3      298.95      289.11     24.61 o 
  -1  -3   3       46.87       79.87     25.43 o 
   0  -3   3     8506.08     9179.22     99.05 o 
   1  -3   3     9169.96     9151.86    272.09 o 
   2  -3   3       83.92       65.76     18.23 o 
   3  -3   3      453.25      538.98     26.52 o 
   5  -3   3       53.62       34.07     11.99 o 
   6  -3   3       13.03       21.76     13.64 o 
   7  -3   3       14.35        8.48      8.04 o 
   8  -3   3       29.25       18.24     22.71 o 
   9  -3   3      118.67      122.61     73.29 o 
  10  -3   3       89.58        0.00     90.18 o 
 -10  -2   3      163.39      212.04     96.20 o 
  -9  -2   3       41.30       41.46     28.00 o 
  -8  -2   3      268.71      199.81    136.26 o 
  -7  -2   3     2019.69     2259.50     55.76 o 
  -6  -2   3      162.95      210.96     20.23 o 
  -5  -2   3      121.57      154.45     36.35 o 
  -4  -2   3     2063.16     2114.52     50.23 o 
  -2  -2   3      682.36      641.48     21.27 o 
  -1  -2   3     1759.74     2139.78     72.51 o 
   0  -2   3     2033.49     2079.93     33.08 o 
   1  -2   3    20717.91    20349.67    462.60 o 
   3  -2   3      985.66     1216.83     28.03 o 
   4  -2   3     1095.13        0.00     43.04 o 
   5  -2   3       71.06       55.10     41.25 o 
   6  -2   3      479.08      496.95     22.35 o 
   8  -2   3       45.15       26.50     36.80 o 
   9  -2   3       19.66       37.18     35.35 o 
  10  -2   3       17.02        0.00     80.89 o 
  11  -2   3       14.47        7.60    101.06 o 
 -11  -1   3       23.93       97.01     39.47 o 
 -10  -1   3        2.47        0.00     23.43 o 
  -9  -1   3      195.71      179.58    129.27 o 
  -8  -1   3      176.14      213.36     66.89 o 
  -6  -1   3      352.28      332.47     22.70 o 
  -5  -1   3        3.86        4.34      8.57 o 
  -4  -1   3      187.16      207.68     15.34 o 
  -2  -1   3     8466.63     8373.05    106.71 o 
  -1  -1   3     3991.89     4352.62     52.95 o 
   0  -1   3     1246.69     1373.34     35.93 o 
   1  -1   3     9624.03    10285.38    117.58 o 
   2  -1   3      302.06        0.00     45.51 o 
   3  -1   3      654.37      692.90     18.30 o 
   4  -1   3      269.80      282.86     26.47 o 
   5  -1   3     1221.34     1345.83     30.76 o 
   6  -1   3      175.11      154.47     32.79 o 
   7  -1   3        2.08        1.94     15.56 o 
   8  -1   3      778.22      787.63     46.07 o 
   9  -1   3       16.82       48.45     80.00 o 
  10  -1   3      176.61      107.14     96.61 o 
  11  -1   3        7.88       33.57     98.09 o 
 -11   0   3       97.92       15.68     73.72 o 
 -10   0   3       95.96       75.58     54.42 o 
  -9   0   3       13.57       19.56     15.76 o 
  -8   0   3       30.02       21.97     13.33 o 
  -7   0   3       10.36        7.37     11.76 o 
  -6   0   3      546.11      498.47     25.92 o 
  -5   0   3      878.63      865.79     30.17 o 
  -4   0   3     1536.45     1705.71     37.59 o 
  -3   0   3      280.18      221.32     14.12 o 
  -2   0   3     1874.72     2009.92     34.89 o 
  -1   0   3    13587.03    13581.94    141.13 o 
   0   0   3     4147.29     4614.68     84.78 o 
   1   0   3       41.74       37.63      9.09 o 
   2   0   3      535.30      614.79     38.65 o 
   3   0   3     2521.72     2508.41     38.32 o 
   4   0   3      730.58      782.52     22.93 o 
   5   0   3        5.81        7.96      8.38 o 
   6   0   3      104.91      110.02     27.10 o 
   7   0   3      976.64     1089.27     34.28 o 
   8   0   3      590.38      634.21     94.57 o 
   9   0   3        0.86       31.40     75.76 o 
  10   0   3       17.49       25.65     79.26 o 
 -10   1   3       66.09       21.17    114.39 o 
  -9   1   3        7.65        0.00     13.18 o 
  -8   1   3      542.01        0.00     73.46 o 
  -7   1   3       65.14       47.12     16.32 o 
  -6   1   3      111.13       30.55     35.23 o 
  -5   1   3     2465.71     2510.81     68.45 o 
  -4   1   3      653.32      732.05     25.47 o 
  -3   1   3     1372.25     1429.01     32.62 o 
  -1   1   3     2828.03     3285.94     44.81 o 
   2   1   3     1563.23     1575.65     38.62 o 
   3   1   3     1548.44     1750.41     33.56 o 
   4   1   3      409.33      424.41     18.40 o 
   5   1   3       38.06       49.46     10.38 o 
   6   1   3      513.25      612.71     25.13 o 
   7   1   3     1099.36     1237.65     51.45 o 
   8   1   3       62.09      124.56     79.80 o 
   9   1   3        9.33       30.29     72.66 o 
  10   1   3        5.55       12.05     77.00 o 
 -10   2   3        7.50        1.61     18.38 o 
  -9   2   3        2.83        0.95     12.27 o 
  -8   2   3      113.08       28.14     26.75 o 
  -7   2   3       78.49       55.40     31.65 o 
  -6   2   3      213.20      166.59     18.01 o 
  -3   2   3      303.42      264.26     19.16 o 
  -2   2   3       69.66       65.20     13.11 o 
  -1   2   3     1469.81     1358.82     29.35 o 
   0   2   3     2811.93     3116.29     46.72 o 
   1   2   3      175.49      151.83     13.25 o 
   2   2   3     2755.96     2498.39     45.08 o 
   3   2   3     1194.41     1213.71     28.55 o 
   4   2   3      206.89      237.43     30.11 o 
   5   2   3      451.35      514.49     20.97 o 
   6   2   3      474.61      534.03     36.68 o 
   7   2   3      160.59      214.07     62.41 o 
   8   2   3       42.99      131.40     82.63 o 
   9   2   3        4.39        0.00     71.96 o 
  10   2   3        2.37        4.19     80.61 o 
 -11   3   3       55.26       64.58     38.61 o 
 -10   3   3       16.67       30.85     18.55 o 
  -9   3   3       33.60       38.04     17.28 o 
  -8   3   3      852.82      789.21     92.52 o 
  -7   3   3      154.86      106.71     85.27 o 
  -6   3   3      515.80      439.26     26.02 o 
  -5   3   3        9.71        6.52     10.07 o 
  -4   3   3      710.76      662.73     26.70 o 
  -3   3   3      465.93      497.89     22.28 o 
  -2   3   3      703.12      655.59     23.14 o 
   0   3   3     2134.75     2104.95     39.62 o 
   1   3   3     2508.90     2652.18     42.90 o 
   2   3   3       74.26      145.79     16.86 o 
   3   3   3      197.40      211.57     13.57 o 
   4   3   3       86.88       72.88     23.76 o 
   5   3   3        7.08       13.49     17.84 o 
   6   3   3        5.49        0.00     18.04 o 
   7   3   3      245.80      253.80    100.12 o 
   8   3   3        0.19        5.45     68.84 o 
   9   3   3       21.61       36.00     77.63 o 
  10   3   3       54.37      129.90     91.35 o 
 -10   4   3      137.45      131.77     25.51 o 
  -9   4   3       32.21       60.81     19.47 o 
  -8   4   3       96.65      117.77     20.74 o 
  -7   4   3       35.01       74.92     26.77 o 
  -6   4   3      438.18      451.90     33.00 o 
  -5   4   3       71.07       53.94     20.43 o 
  -4   4   3      120.24      125.94     15.00 o 
  -3   4   3     1304.01     1156.94     35.12 o 
  -2   4   3      867.45      856.18     29.17 o 
  -1   4   3     2936.02     3095.00    102.75 o 
   0   4   3     2702.21     2608.66     42.57 o 
   1   4   3      435.85      430.46     18.29 o 
   2   4   3       28.84       14.35      8.56 o 
   3   4   3        0.43        0.00     20.50 o 
   5   4   3       51.71       35.44     22.45 o 
   6   4   3      136.96      127.47     31.16 o 
   7   4   3      207.86      243.45     85.33 o 
   8   4   3       41.18       66.67     27.82 o 
   9   4   3       20.38       26.49     73.48 o 
 -10   5   3       10.61        0.00     25.86 o 
  -9   5   3      117.44      174.75     25.50 o 
  -8   5   3      223.25      216.06     25.46 o 
  -7   5   3       86.77       99.37     28.25 o 
  -6   5   3      189.67      192.52     21.12 o 
  -5   5   3     3750.88     3397.61    150.36 o 
  -4   5   3      332.55      292.82     21.89 o 
  -3   5   3      250.04      221.35     19.40 o 
  -2   5   3      278.51      318.69     21.31 o 
  -1   5   3     1620.64     1801.58     63.97 o 
   0   5   3       39.05       59.65     10.99 o 
   1   5   3      546.44      507.68     20.82 o 
   2   5   3     1304.30     1294.53     38.08 o 
   3   5   3       30.92       30.97     25.73 o 
   4   5   3       16.45        5.10     22.68 o 
   6   5   3      127.79      126.77     33.16 o 
   7   5   3      101.89      122.26     34.82 o 
   8   5   3       19.64       20.17     27.87 o 
   9   5   3        0.68        0.00     86.79 o 
 -10   6   3        6.31       10.55     28.32 o 
  -9   6   3       77.07       92.18     22.54 o 
  -8   6   3        4.68        0.00     14.28 o 
  -6   6   3      869.16      849.29     39.84 o 
  -5   6   3       50.28       35.45     14.03 o 
  -4   6   3      447.49      424.50     31.81 o 
  -3   6   3       55.23       41.83     13.16 o 
  -2   6   3        8.99        6.20     13.68 o 
  -1   6   3       13.29        9.43      9.28 o 
   0   6   3     2381.88     2417.12     46.64 o 
   1   6   3       22.75       32.06     10.19 o 
   2   6   3       46.74       35.94     24.47 o 
   4   6   3       72.01       60.88     30.17 o 
   5   6   3       81.19       49.59     49.31 o 
   6   6   3       46.33       82.69     33.57 o 
   7   6   3       74.34      130.21     63.90 o 
   8   6   3        9.33       15.31     28.74 o 
 -10   7   3       23.37       28.58     31.86 o 
  -9   7   3       10.89       29.37     19.36 o 
  -8   7   3        9.81       10.31     16.51 o 
  -7   7   3        0.63        0.00      8.98 o 
  -6   7   3      263.92      261.39     26.26 o 
  -5   7   3      317.06      274.55     26.78 o 
  -4   7   3      368.94      344.65     27.70 o 
  -3   7   3      130.19      127.47     31.29 o 
  -2   7   3       84.47       74.39     15.48 o 
  -1   7   3     1378.62     1245.32     41.22 o 
   0   7   3       65.09       98.60     14.08 o 
   1   7   3      249.38      203.03     42.28 o 
   2   7   3        3.57        0.00     22.65 o 
   3   7   3      105.81       71.61     53.49 o 
   4   7   3       26.55       43.40     30.81 o 
   5   7   3       48.06       52.01     38.04 o 
   6   7   3       47.01       80.30     35.83 o 
   7   7   3       14.73       52.32     32.44 o 
   8   7   3       11.73       17.93     31.35 o 
  -9   8   3       15.24       20.99     20.55 o 
  -8   8   3      294.29      327.16     32.97 o 
  -7   8   3       81.51       40.01     41.89 o 
  -6   8   3      626.58      633.31     39.71 o 
  -5   8   3       56.82       58.73     17.60 o 
  -4   8   3       11.89       24.21     15.59 o 
  -3   8   3      101.32      106.22     28.24 o 
  -2   8   3        1.51        0.00     11.86 o 
  -1   8   3      264.40      253.78     23.49 o 
   0   8   3        0.02        6.54     11.57 o 
   1   8   3      293.04      298.38     51.59 o 
   2   8   3      346.85      219.67    166.98 o 
   3   8   3       91.70       92.55     66.75 o 
   4   8   3       52.31       19.16     35.49 o 
   5   8   3      125.13       83.54     74.56 o 
   6   8   3      185.52      221.99     49.66 o 
   7   8   3       48.62       91.33     38.37 o 
  -9   9   3       16.17       32.79     29.14 o 
  -8   9   3        1.62       18.59     19.15 o 
  -7   9   3       95.99       73.69     41.81 o 
  -6   9   3       16.00        9.73     17.08 o 
  -5   9   3      290.75      261.79     28.78 o 
  -4   9   3      441.57      358.60     49.13 o 
  -3   9   3      288.79      247.28     26.80 o 
  -2   9   3      430.93      396.34     30.74 o 
  -1   9   3        0.82        0.00     11.91 o 
   0   9   3       29.21       37.39     36.26 o 
   1   9   3       61.97       49.92     37.46 o 
   2   9   3       19.73       25.15     32.29 o 
   3   9   3       30.25        0.00     26.05 o 
   4   9   3        6.01        0.00     28.07 o 
   5   9   3      407.35      407.39     60.87 o 
   6   9   3       77.09       52.34     33.79 o 
  -8  10   3        2.19        3.43     29.22 o 
  -7  10   3        9.60        8.82     16.21 o 
  -6  10   3       79.65       78.84     22.89 o 
  -5  10   3        0.80        9.25     16.22 o 
  -4  10   3       18.68       15.10     15.47 o 
  -3  10   3        1.45        0.00     14.48 o 
  -2  10   3      169.42      152.10     23.68 o 
  -1  10   3       59.08       17.15     36.46 o 
   0  10   3      100.22      104.36     44.43 o 
   1  10   3       27.41       59.56     37.72 o 
   2  10   3       92.35       83.97     43.34 o 
   3  10   3       82.72      109.53     40.65 o 
   4  10   3       16.79       28.29     37.02 o 
   5  10   3       13.98        3.98     23.65 o 
  -7  11   3        9.06       31.66     20.98 o 
  -6  11   3        0.01        0.00     18.33 o 
  -5  11   3       33.82       58.21     22.06 o 
  -4  11   3       69.43      164.53     60.30 o 
  -3  11   3        0.02        0.58     16.02 o 
  -2  11   3        3.20        0.00     33.07 o 
  -1  11   3       72.12       58.54     46.38 o 
   0  11   3        1.43        0.00     33.05 o 
   1  11   3      168.14      141.21     48.66 o 
   2  11   3        0.15       27.04     38.91 o 
   3  11   3       44.56       70.57     43.82 o 
   4  11   3       11.79       53.38     37.65 o 
  -6  12   3        1.83        0.00     21.02 o 
  -5  12   3       70.88       66.84     23.81 o 
  -4  12   3        8.90        0.00     17.17 o 
  -3  12   3       10.19        0.00     42.87 o 
  -2  12   3       22.48       38.00     47.64 o 
  -1  12   3       25.13       29.75     43.93 o 
   0  12   3      153.08      238.69     63.62 o 
   1  12   3       98.38      140.84     53.94 o 
   2  12   3       12.67       31.88     41.69 o 
   3  12   3       42.69       82.10     46.97 o 
  -4  13   3        0.00        0.00     44.52 o 
  -3  13   3       12.99        0.00     46.08 o 
  -2  13   3      114.78      147.25     58.63 o 
  -1  13   3        1.91        2.24     46.47 o 
   0  13   3       51.51       75.46     48.55 o 
   1  13   3       37.35       40.78     50.05 o 
  -1 -14   4        9.50        0.00     45.02 o 
   0 -14   4        7.17        0.00     44.15 o 
   1 -14   4        0.01       37.94     53.55 o 
   2 -14   4       27.48       36.70     34.48 o 
   4 -14   4       18.47       23.50     28.56 o 
  -3 -13   4       24.70       31.66     51.42 o 
  -2 -13   4        3.58        4.84     41.84 o 
  -1 -13   4        6.17        0.00     38.89 o 
   0 -13   4       76.65       89.57     50.92 o 
   1 -13   4        9.03       10.47     42.41 o 
   2 -13   4       18.34       39.37     49.34 o 
   3 -13   4       19.34       13.12     24.39 o 
   4 -13   4      102.98      104.45     34.59 o 
   5 -13   4       12.81       16.70     28.16 o 
   6 -13   4       11.49       32.18     30.08 o 
  -4 -12   4      125.63       93.13     90.02 o 
  -3 -12   4        1.64        0.00     35.71 o 
  -2 -12   4        8.75        0.72     38.91 o 
  -1 -12   4        5.93       23.84     34.46 o 
   0 -12   4       91.33      133.85     49.86 o 
   1 -12   4        4.39        4.28     37.05 o 
   2 -12   4        0.22        0.00     18.02 o 
   3 -12   4      162.41      232.92     34.54 o 
   4 -12   4       26.52       12.51     25.04 o 
   5 -12   4        8.75       13.72     23.41 o 
   6 -12   4       97.81      107.66     36.63 o 
   7 -12   4       21.63       47.97     32.33 o 
  -6 -11   4       90.12      127.14     58.21 o 
  -5 -11   4        0.73       26.77     41.59 o 
  -4 -11   4       48.64        4.77     50.66 o 
  -3 -11   4      125.06      115.74     65.89 o 
  -2 -11   4       52.90       36.93     31.51 o 
  -1 -11   4        8.00        0.00     30.12 o 
   0 -11   4       22.24       12.88     34.05 o 
   1 -11   4      649.58      659.40     47.47 o 
   2 -11   4      294.73      326.29     36.05 o 
   3 -11   4       22.16       15.65     20.46 o 
   4 -11   4      156.04      181.95     37.41 o 
   5 -11   4      126.20      161.45     38.52 o 
   6 -11   4       68.25      117.43     36.37 o 
   7 -11   4        0.72        1.28     28.53 o 
   8 -11   4        1.09        0.00     25.52 o 
  -6 -10   4       24.76        6.37     39.58 o 
  -5 -10   4      132.26       91.90    106.52 o 
  -4 -10   4        1.98        0.00     33.39 o 
  -3 -10   4       55.50       58.55     63.08 o 
  -2 -10   4       12.51        1.12     29.03 o 
   0 -10   4      419.15      433.83     32.21 o 
   1 -10   4      163.75       80.56     42.53 o 
   2 -10   4      701.34      810.19     46.03 o 
   3 -10   4      113.52      120.47     25.97 o 
   4 -10   4       16.80       13.59     23.60 o 
   5 -10   4      152.96      185.73     37.46 o 
   6 -10   4      131.78      183.30     39.61 o 
   7 -10   4       28.78        7.45     28.40 o 
   8 -10   4       66.47       53.35     36.11 o 
   9 -10   4       61.55       88.97     43.86 o 
  -7  -9   4        0.68       11.37     31.60 o 
  -6  -9   4        7.85        0.00     27.58 o 
  -5  -9   4        4.21       14.41     30.21 o 
  -4  -9   4       12.50       22.24     31.07 o 
  -3  -9   4        8.10       16.03     42.08 o 
  -2  -9   4      124.59       63.05     52.93 o 
  -1  -9   4      150.36      160.84     22.39 o 
   0  -9   4      124.79      136.44     19.81 o 
   1  -9   4        0.05        0.00     13.15 o 
   2  -9   4       67.48       79.70     36.41 o 
   3  -9   4       71.71       67.07     21.20 o 
   4  -9   4       37.00       44.12     19.48 o 
   5  -9   4       36.61       25.43     25.75 o 
   6  -9   4      176.92      173.42     39.00 o 
   7  -9   4      812.74      994.17     76.22 o 
   8  -9   4       19.38       51.16     33.42 o 
   9  -9   4       25.87       41.67     32.81 o 
  -8  -8   4        1.04        8.65     36.16 o 
  -7  -8   4      106.09      158.39     48.32 o 
  -6  -8   4       19.52       19.52     58.50 o 
  -5  -8   4       28.21       15.41     43.68 o 
  -4  -8   4       69.95       66.59     32.79 o 
  -3  -8   4       26.24       38.96     31.27 o 
  -2  -8   4       10.14       15.27     12.10 o 
  -1  -8   4       42.75       41.71     26.11 o 
   0  -8   4        4.34        6.05     11.47 o 
   1  -8   4      173.16      126.29     25.80 o 
   2  -8   4       58.89       75.84     29.28 o 
   3  -8   4       51.63       40.68     17.71 o 
   4  -8   4       10.68        0.00     13.22 o 
   5  -8   4        4.81       13.75     22.80 o 
   6  -8   4       49.96       57.50     28.06 o 
   7  -8   4       10.93       28.62     28.95 o 
   8  -8   4        9.98       60.67     35.03 o 
   9  -8   4       17.23       22.65     32.92 o 
  10  -8   4        7.20       13.64     35.89 o 
  -8  -7   4       75.94       98.57     43.97 o 
  -7  -7   4       36.88       43.46     36.25 o 
  -6  -7   4       31.46       41.78     33.38 o 
  -5  -7   4        2.99       28.71     31.60 o 
  -3  -7   4      343.84        0.00     97.11 o 
  -1  -7   4      500.34      577.82     29.06 o 
   1  -7   4      895.89      916.96     39.05 o 
   2  -7   4      526.62      559.56     34.34 o 
   3  -7   4       28.61       27.58     15.12 o 
   4  -7   4       78.05       58.08     26.34 o 
   5  -7   4      173.88      117.62     69.64 o 
   6  -7   4        2.16        4.58     22.95 o 
   7  -7   4       35.79       81.67     33.33 o 
   8  -7   4        0.07        3.60     27.01 o 
   9  -7   4        3.32       32.29     33.46 o 
  10  -7   4        7.28       11.01     34.94 o 
  -9  -6   4      187.59      252.07    101.39 o 
  -8  -6   4        2.39        0.00     30.95 o 
  -7  -6   4      667.69      772.14     70.24 o 
  -6  -6   4       26.60       37.87     29.73 o 
  -5  -6   4      572.85      773.32     57.37 o 
  -4  -6   4      119.58      106.09     76.73 o 
  -3  -6   4      175.62      170.51     41.61 o 
  -2  -6   4     1312.24     1324.65     41.92 o 
  -1  -6   4        4.98        0.00      9.20 o 
   0  -6   4      402.00      311.24     33.48 o 
   1  -6   4      231.52      232.32     21.23 o 
   2  -6   4       67.89       59.12     19.35 o 
   3  -6   4       81.89       64.63     19.48 o 
   4  -6   4        6.96       17.46     10.28 o 
   5  -6   4       64.72       83.50     55.12 o 
   6  -6   4      220.03      249.04    153.01 o 
   7  -6   4        0.70       12.89     42.46 o 
   8  -6   4       41.43       52.62     32.14 o 
   9  -6   4      168.98      279.71     51.23 o 
  10  -6   4       17.02       47.73     36.35 o 
  -9  -5   4      155.73      134.84     52.20 o 
  -8  -5   4       35.62       33.42     32.84 o 
  -7  -5   4      190.46      193.06    135.02 o 
  -6  -5   4     1232.36     1232.27     82.53 o 
  -5  -5   4       66.62      123.11     31.68 o 
  -4  -5   4     1496.74     1465.53     42.47 o 
  -3  -5   4     1021.06     1408.77    105.23 o 
  -2  -5   4     3824.78     4611.60     76.66 o 
  -1  -5   4      215.33      206.24     18.77 o 
   0  -5   4      247.66      315.32     20.03 o 
   1  -5   4      614.31      733.76     63.56 o 
   2  -5   4      108.70       90.38     28.17 o 
   3  -5   4     1829.34     1741.57    122.19 o 
   4  -5   4      300.08      373.19     18.83 o 
   6  -5   4      189.02      150.48    111.28 o 
   7  -5   4        3.91       42.76     26.56 o 
   8  -5   4       11.20       19.43     24.84 o 
   9  -5   4       29.50       60.74     32.88 o 
  10  -5   4      136.14      332.43     54.57 o 
 -10  -4   4        1.19       28.18     35.01 o 
  -9  -4   4       57.73       79.36     39.29 o 
  -8  -4   4       97.95       58.82     45.47 o 
  -7  -4   4        0.56        8.25     22.84 o 
  -6  -4   4      209.54      148.00     83.46 o 
  -5  -4   4      306.00      344.59     51.21 o 
  -4  -4   4      103.37      111.62     15.47 o 
  -3  -4   4      131.66      143.59     15.24 o 
  -2  -4   4       36.82       51.81     11.78 o 
  -1  -4   4     6327.31     6583.80    201.77 o 
   0  -4   4     2420.72     2607.79     50.14 o 
   1  -4   4      608.92      650.75     24.76 o 
   2  -4   4        3.60        4.37      8.37 o 
   3  -4   4     1175.86     1301.46     29.39 o 
   4  -4   4     1044.96     1100.32     32.06 o 
   5  -4   4       17.30       18.06     19.72 o 
   6  -4   4      257.91      153.83    110.50 o 
   7  -4   4        1.05        0.33     24.41 o 
   8  -4   4       26.81       29.28     25.29 o 
   9  -4   4        5.83        2.19     12.69 o 
  10  -4   4       32.20       87.94     38.38 o 
 -10  -3   4      202.35      133.81     92.81 o 
  -9  -3   4        1.14       26.14     28.80 o 
  -8  -3   4      113.50       83.99     31.82 o 
  -7  -3   4      196.25      165.62    112.84 o 
  -6  -3   4      243.23      300.58     26.81 o 
  -5  -3   4      183.19      188.87     20.25 o 
  -4  -3   4       86.75      112.07     24.92 o 
  -3  -3   4     3520.94     3652.23    104.03 o 
  -2  -3   4     1539.26     1611.33     35.89 o 
  -1  -3   4     4524.65     5000.12    110.55 o 
   0  -3   4     1088.58     1045.30     28.19 o 
   1  -3   4       17.35       13.27      7.16 o 
   2  -3   4      356.24      343.60     49.49 o 
   5  -3   4      234.31      239.14     46.19 o 
   6  -3   4       77.84       57.84     34.75 o 
   7  -3   4       10.79        9.08     13.63 o 
   8  -3   4       15.90       29.36     23.77 o 
   9  -3   4       36.04       56.20     27.81 o 
  10  -3   4       14.01        0.00     99.28 o 
 -10  -2   4      121.45      109.43     42.03 o 
  -9  -2   4       95.63       74.37     94.12 o 
  -8  -2   4      341.57      246.14    147.42 o 
  -7  -2   4      607.07      599.99     33.19 o 
  -6  -2   4      297.61      341.40     24.12 o 
  -5  -2   4     1410.38     1553.60     41.94 o 
  -4  -2   4      114.97      117.82     44.19 o 
  -3  -2   4       35.59       29.10     12.15 o 
  -2  -2   4       90.03       93.21     28.41 o 
  -1  -2   4     1007.39     1053.38     54.04 o 
   0  -2   4     2283.73     2370.95     43.49 o 
   1  -2   4     3564.27     4060.11     49.09 o 
   2  -2   4      141.87       99.72     35.29 o 
   3  -2   4       12.82       16.22     39.62 o 
   5  -2   4      501.84      492.90     18.90 o 
   6  -2   4       18.05       35.85     28.95 o 
   8  -2   4       45.37       29.47     39.49 o 
   9  -2   4       53.00        0.00     86.45 o 
  10  -2   4        4.09        0.00    107.86 o 
 -10  -1   4       37.72       45.84     34.02 o 
  -9  -1   4       45.85       48.54     29.58 o 
  -7  -1   4      101.74       70.44     16.62 o 
  -6  -1   4      106.14       73.13     14.35 o 
  -5  -1   4       79.26      112.02     39.41 o 
  -4  -1   4      455.76      603.52     25.16 o 
  -3  -1   4       10.45       11.79      7.03 o 
  -2  -1   4     1084.75     1123.65     28.33 o 
  -1  -1   4     7491.05     8015.83     86.67 o 
   0  -1   4     6164.97     6626.39     88.03 o 
   1  -1   4     1533.46     1604.54     49.88 o 
   2  -1   4     2759.76     1128.07     89.40 o 
   3  -1   4        9.84       15.99      6.19 o 
   4  -1   4        9.19        0.73      9.49 o 
   5  -1   4      565.39      632.53     23.97 o 
   7  -1   4      164.33      179.24    108.54 o 
   8  -1   4      141.20      173.69    120.51 o 
   9  -1   4      169.03        8.71     86.19 o 
  10  -1   4       10.28       15.22     93.20 o 
 -11   0   4       42.69        8.75     36.21 o 
 -10   0   4      154.53      163.75    141.41 o 
  -9   0   4       48.72       49.86     18.17 o 
  -8   0   4      136.90      124.78     35.94 o 
  -7   0   4      305.18      320.57     25.86 o 
  -6   0   4      207.79      198.29     19.45 o 
  -5   0   4      259.05      278.37     19.85 o 
  -4   0   4      918.49      934.21     29.73 o 
  -3   0   4      390.70      400.49     19.40 o 
  -2   0   4      713.45      708.10     22.76 o 
  -1   0   4    11150.09    11033.16    108.30 o 
   0   0   4       10.71       24.62      6.31 o 
   1   0   4     1420.18     1383.28     30.96 o 
   2   0   4     5830.93     5801.31    144.12 o 
   3   0   4        1.56        3.73      7.29 o 
   4   0   4      218.15      206.96     16.37 o 
   5   0   4       18.59       10.20      9.27 o 
   6   0   4       70.37       87.89     21.45 o 
   7   0   4        7.01       32.18     17.86 o 
   8   0   4       65.08       30.36     77.11 o 
   9   0   4       30.03       45.56     87.88 o 
  10   0   4       16.09        0.00     87.10 o 
 -11   1   4        3.15        0.00     31.57 o 
 -10   1   4       67.47       76.62     21.89 o 
  -9   1   4       12.22       16.91     16.14 o 
  -8   1   4       56.96       52.01     21.55 o 
  -7   1   4      551.26      505.84     29.69 o 
  -6   1   4        0.19        1.68     10.18 o 
  -5   1   4        5.49        7.84      9.83 o 
  -4   1   4     1523.64     1676.60     39.96 o 
  -3   1   4        8.53       10.95      7.48 o 
  -2   1   4       39.47       29.47      9.17 o 
  -1   1   4       52.32       22.79     11.60 o 
   1   1   4      669.20      884.14     26.61 o 
   2   1   4      253.88      192.97     16.72 o 
   3   1   4      463.48      500.63     26.35 o 
   4   1   4      153.00      145.30     14.25 o 
   5   1   4       68.12       71.62     13.63 o 
   6   1   4      542.63      681.72     27.44 o 
   7   1   4     1190.91     1272.56    118.19 o 
   8   1   4      201.98      477.03    118.13 o 
   9   1   4        0.14        0.00     74.59 o 
  10   1   4       11.46       64.25     94.24 o 
 -11   2   4       64.96      135.63     40.98 o 
 -10   2   4       97.05       77.50     32.85 o 
  -9   2   4      125.82      135.06     22.95 o 
  -8   2   4      319.02      302.84     27.45 o 
  -7   2   4       10.47       14.53     13.86 o 
  -6   2   4       77.06       70.46     53.58 o 
  -5   2   4      991.27      950.70     34.40 o 
  -4   2   4        9.61        5.26      8.82 o 
  -3   2   4       11.03       12.66      8.19 o 
  -2   2   4     1871.07     1759.03     37.32 o 
  -1   2   4       14.35       32.67      8.55 o 
   0   2   4      859.78      987.18     27.63 o 
   1   2   4      670.26      731.00     26.60 o 
   2   2   4     1009.40      886.83     32.78 o 
   3   2   4     1975.64     1990.46     43.33 o 
   4   2   4       45.55       51.62     10.79 o 
   5   2   4     1357.87     1436.03     35.36 o 
   6   2   4       82.16       69.82     20.88 o 
   7   2   4       83.97      109.07     81.47 o 
   8   2   4       81.56      289.31    104.95 o 
   9   2   4        2.65       29.68     82.39 o 
  10   2   4        2.96       23.60     86.40 o 
 -11   3   4        0.98        0.00     29.29 o 
 -10   3   4       55.29       52.79     20.40 o 
  -9   3   4       92.20       67.73     31.92 o 
  -8   3   4        6.90       18.30     14.47 o 
  -7   3   4       93.78      116.70     18.97 o 
  -6   3   4       33.02       32.57     13.24 o 
  -5   3   4      572.85      538.93     29.55 o 
  -4   3   4        2.21       13.42      8.95 o 
  -3   3   4      163.14      130.41     14.09 o 
  -2   3   4      500.79      428.03     21.11 o 
   0   3   4       59.84       81.43     33.17 o 
   1   3   4      760.72      701.85     33.97 o 
   2   3   4      231.34      237.30     19.01 o 
   3   3   4      104.94      124.90     18.47 o 
   4   3   4       98.70      104.88     12.28 o 
   5   3   4      128.73      173.98     62.69 o 
   6   3   4        0.89       17.93     20.93 o 
   7   3   4        5.68       17.75     20.53 o 
   8   3   4       10.17       34.16     72.66 o 
   9   3   4       66.94      175.07    104.93 o 
  10   3   4        0.05       10.71     88.68 o 
 -10   4   4       19.23       42.06     28.32 o 
  -9   4   4       15.65        3.00     11.57 o 
  -8   4   4      423.58      443.94     32.74 o 
  -7   4   4      720.39      734.62     37.10 o 
  -6   4   4     1092.87     1017.00     40.40 o 
  -5   4   4     2869.02     2851.97     63.04 o 
  -4   4   4      224.15      238.96     19.90 o 
  -3   4   4      101.51       95.35     13.48 o 
  -2   4   4       13.35        7.80     10.72 o 
  -1   4   4     6655.23     6817.75     91.47 o 
   0   4   4      598.80      670.15     26.01 o 
   1   4   4      341.49      306.90     18.66 o 
   2   4   4      272.27      249.59     29.83 o 
   3   4   4       60.76       99.25     30.86 o 
   4   4   4       19.95       32.25     20.20 o 
   5   4   4       11.72       20.31     23.45 o 
   6   4   4      314.25      337.80     35.50 o 
   7   4   4        1.81       40.83     23.88 o 
   8   4   4        0.64        3.97     72.79 o 
   9   4   4        5.64       10.08     86.23 o 
 -10   5   4       21.72       14.69     19.16 o 
  -9   5   4       71.15       48.12     49.94 o 
  -8   5   4       52.71       56.31     18.09 o 
  -7   5   4      118.01      109.41     20.83 o 
  -6   5   4       67.74       71.58     17.29 o 
  -5   5   4      230.58      221.95     21.91 o 
  -4   5   4      549.52      518.91     28.30 o 
  -3   5   4      527.40      542.01     28.58 o 
  -1   5   4     4760.24     4901.09    116.55 o 
   0   5   4      153.84      179.04     17.69 o 
   1   5   4     4744.47     5018.73     88.82 o 
   2   5   4     1174.68     1166.90     63.39 o 
   3   5   4       34.48       37.88     21.50 o 
   4   5   4       41.59       40.40     22.85 o 
   5   5   4       26.22       41.55     49.11 o 
   6   5   4       81.21       52.24     26.28 o 
   7   5   4        6.49       17.22     25.60 o 
   8   5   4      304.09      515.19    127.92 o 
   9   5   4        7.02       18.57     93.72 o 
 -10   6   4       26.12       39.90     22.07 o 
  -9   6   4        6.04        4.33     14.56 o 
  -8   6   4        0.30        0.00     13.49 o 
  -7   6   4      642.84      567.33     35.66 o 
  -6   6   4      221.68      204.72     23.85 o 
  -5   6   4      158.53      169.29     21.79 o 
  -4   6   4      119.69      123.35     18.46 o 
  -3   6   4      437.02      452.28     27.87 o 
  -2   6   4     1233.54     1236.49     41.14 o 
  -1   6   4      237.36      219.24     20.73 o 
   0   6   4      477.91      475.62     25.93 o 
   1   6   4     1763.36     1864.06     43.40 o 
   2   6   4      464.19      460.19     39.02 o 
   3   6   4       93.26       72.86     26.57 o 
   4   6   4       64.16       80.81     28.45 o 
   5   6   4      369.30      404.98     42.03 o 
   6   6   4      262.56      266.64     69.22 o 
   7   6   4      174.90      213.98    107.73 o 
   8   6   4      212.51      334.19    109.94 o 
 -10   7   4       49.93       62.13     34.29 o 
  -9   7   4       10.75       17.09     16.55 o 
  -8   7   4       11.42       28.22     17.67 o 
  -7   7   4       91.19       76.38     21.32 o 
  -6   7   4      232.66      200.19     25.29 o 
  -5   7   4      125.71      119.21     22.29 o 
  -4   7   4        6.78        7.79     13.49 o 
  -3   7   4      362.62      316.00     26.00 o 
  -2   7   4       22.51       40.91     15.84 o 
  -1   7   4        0.51        3.31     11.16 o 
   0   7   4      734.85      763.00     30.20 o 
   1   7   4       19.26       33.93     22.38 o 
   2   7   4       49.24       75.65     28.31 o 
   3   7   4        0.71        0.00     20.64 o 
   4   7   4      250.09      273.91     52.26 o 
   5   7   4       33.70        4.92     25.24 o 
   6   7   4       10.81       57.00     30.46 o 
   7   7   4       22.03       17.61     29.29 o 
   8   7   4       20.88      101.45     95.63 o 
  -9   8   4        2.44       13.77     18.82 o 
  -8   8   4       19.15       10.85     16.80 o 
  -7   8   4      254.62      229.23     29.32 o 
  -6   8   4       11.57       23.70     17.71 o 
  -5   8   4      227.59      204.33     82.22 o 
  -4   8   4      296.90      265.84     26.75 o 
  -3   8   4        3.08        1.06     13.09 o 
  -2   8   4       63.75       55.01     15.84 o 
  -1   8   4        4.46       16.65     17.01 o 
   0   8   4      187.28      222.34     46.75 o 
   1   8   4      197.59      246.41     67.37 o 
   2   8   4      957.36      940.64     58.33 o 
   3   8   4      665.29      700.59     52.95 o 
   4   8   4        0.05        4.78     22.12 o 
   5   8   4      122.02      159.31     52.38 o 
   6   8   4        2.41        0.00     27.58 o 
   7   8   4       52.31       73.83     35.53 o 
  -9   9   4       19.17       33.84     20.79 o 
  -8   9   4       69.30       63.58     22.23 o 
  -7   9   4       72.16      119.73     25.43 o 
  -6   9   4       31.64       16.82     16.67 o 
  -5   9   4        4.13        0.86     14.05 o 
  -4   9   4      553.49      500.70     36.21 o 
  -3   9   4      160.13      124.77     24.59 o 
  -2   9   4        4.13        0.00     13.83 o 
  -1   9   4      627.59      675.23     38.17 o 
   0   9   4     1027.17      945.12     80.24 o 
   1   9   4     1209.03     1314.03     94.46 o 
   2   9   4       14.36        0.00     27.66 o 
   3   9   4      138.56      155.24     37.84 o 
   4   9   4        0.15        0.00     25.20 o 
   5   9   4       41.31       38.41     29.98 o 
   6   9   4       37.02       48.13     33.02 o 
  -8  10   4       58.74       72.75     25.21 o 
  -7  10   4       14.37       25.60     19.76 o 
  -6  10   4       43.26       45.53     20.88 o 
  -5  10   4        9.97       14.56     17.22 o 
  -4  10   4       10.24        0.00     16.88 o 
  -3  10   4        2.94       23.73     16.30 o 
  -2  10   4       32.27        0.00     30.81 o 
  -1  10   4      179.66      208.07     54.09 o 
   0  10   4       32.53        6.54     27.86 o 
   1  10   4        5.56        0.00     28.45 o 
   2  10   4       12.33       38.91     35.24 o 
   3  10   4      142.05      218.30     53.20 o 
   4  10   4       17.42       35.72     32.90 o 
   5  10   4       70.86       75.57     36.64 o 
  -7  11   4       86.16      110.29     28.41 o 
  -6  11   4        0.99        7.06     18.49 o 
  -5  11   4       45.00       30.69     19.79 o 
  -4  11   4        6.65       10.70     16.94 o 
  -3  11   4       51.91       50.52     20.05 o 
  -2  11   4       10.36        0.00     33.83 o 
  -1  11   4        2.77        6.86     39.41 o 
   0  11   4      327.69      360.32     63.93 o 
   1  11   4        3.90        0.83     33.57 o 
   2  11   4       93.90       92.14     42.65 o 
   3  11   4        1.24        0.00     35.96 o 
   4  11   4       34.55       18.67     37.89 o 
  -6  12   4       35.83       44.78     23.69 o 
  -5  12   4       36.83       17.18     27.23 o 
  -4  12   4       62.12       55.65     23.01 o 
  -3  12   4       24.87       14.55     41.78 o 
  -2  12   4      179.09      232.83     67.56 o 
  -1  12   4       84.02      116.93     55.48 o 
   0  12   4        0.46       11.77     40.67 o 
   1  12   4        0.61        0.00     35.29 o 
   2  12   4        0.49        9.40     36.65 o 
  -3  13   4        1.24       18.07     48.03 o 
  -2  13   4       19.40        4.67     48.71 o 
  -1  13   4       27.69       40.00     48.75 o 
   0  13   4        8.54       43.56     53.29 o 
  -1 -14   5        2.95       83.56     54.57 o 
   0 -14   5        6.77       94.83     57.67 o 
   1 -14   5        8.01        0.00     41.04 o 
   2 -14   5       23.58       46.51     62.10 o 
   4 -14   5      149.65      198.43     44.47 o 
  -3 -13   5       27.39        0.00     47.86 o 
  -2 -13   5       22.46       33.07     46.77 o 
  -1 -13   5        1.63        0.00     34.01 o 
   0 -13   5        3.88        7.51     40.00 o 
   1 -13   5        0.02        9.82     19.22 o 
   2 -13   5       20.24       12.75     52.55 o 
   3 -13   5        0.79        0.00     26.64 o 
   4 -13   5        0.04       23.71     27.80 o 
   5 -13   5        0.32       27.04     30.60 o 
   6 -13   5        0.38        0.00     27.45 o 
  -4 -12   5      166.67      133.04    136.03 o 
  -3 -12   5        0.21        0.00     35.67 o 
  -2 -12   5      267.76      185.51    156.78 o 
  -1 -12   5       51.17       94.89     43.02 o 
   0 -12   5      105.36      123.93     48.71 o 
   1 -12   5       51.52        0.00     23.84 o 
   2 -12   5       86.17       57.48     24.94 o 
   3 -12   5        1.52        0.00     22.39 o 
   4 -12   5      114.67      160.60     37.81 o 
   5 -12   5       39.03       92.33     36.05 o 
   6 -12   5       15.76        4.82     29.86 o 
   7 -12   5       19.11       18.81     29.18 o 
  -5 -11   5       21.59        0.00     40.94 o 
  -4 -11   5      213.50      212.37    130.35 o 
  -3 -11   5        0.28        4.78     29.42 o 
  -2 -11   5       11.97        0.00     49.68 o 
  -1 -11   5      141.83       96.53     78.30 o 
   0 -11   5      150.55       96.25     76.07 o 
   1 -11   5        0.03        0.00     16.44 o 
   2 -11   5      183.00      199.56     30.01 o 
   3 -11   5      323.34      452.87    137.17 o 
   4 -11   5       15.97       66.66     29.55 o 
   5 -11   5      103.78      123.60     37.05 o 
   6 -11   5       70.97      102.13     38.89 o 
   7 -11   5       18.30       43.78     34.37 o 
   8 -11   5        6.69        0.00     25.12 o 
  -6 -10   5        0.25       17.32     38.54 o 
  -5 -10   5        7.05        5.85     39.97 o 
  -4 -10   5       12.82        1.78     33.57 o 
  -3 -10   5       11.19        7.29     31.88 o 
  -2 -10   5      121.57       80.55     67.46 o 
  -1 -10   5      179.33      125.40     98.60 o 
   0 -10   5       28.59       23.78     15.98 o 
   1 -10   5      230.15      195.65     26.79 o 
   2 -10   5      125.51      127.55     25.79 o 
   3 -10   5        6.17        0.00     17.35 o 
   4 -10   5       30.48       29.14     25.82 o 
   5 -10   5       44.23       82.93     32.18 o 
   6 -10   5        7.75       28.73     30.36 o 
   7 -10   5      114.47      223.14     48.32 o 
   8 -10   5       18.39       11.01     29.12 o 
  -7  -9   5      219.54      223.64     55.96 o 
  -6  -9   5       51.43       63.73     90.59 o 
  -5  -9   5       95.67       80.29     51.04 o 
  -4  -9   5      276.39      276.70    220.29 o 
  -3  -9   5      183.48      138.91    107.98 o 
  -2  -9   5      109.01      115.06     59.98 o 
  -1  -9   5      147.02       89.20     24.11 o 
   0  -9   5       71.94        0.28     12.54 o 
   1  -9   5       30.94       49.54     26.21 o 
   2  -9   5       35.18       16.00     16.57 o 
   3  -9   5       77.87       44.37     40.82 o 
   4  -9   5      105.34      151.50     32.79 o 
   5  -9   5       13.86        0.00     22.08 o 
   6  -9   5       25.70       38.46     29.29 o 
   7  -9   5        1.46        0.00     26.21 o 
   8  -9   5        7.80        5.88     30.81 o 
   9  -9   5        5.13        3.11     31.44 o 
  -8  -8   5      109.10      187.27     71.28 o 
  -7  -8   5       12.10       15.24     38.09 o 
  -6  -8   5      202.13      177.53     99.26 o 
  -5  -8   5        0.03        0.00     29.43 o 
  -4  -8   5        0.53        0.00     26.48 o 
  -3  -8   5       23.00       47.33     32.68 o 
  -2  -8   5       74.84       60.38     25.05 o 
  -1  -8   5       17.56        7.60     12.85 o 
   0  -8   5      154.27      117.24     48.51 o 
   1  -8   5       26.91       30.40     15.69 o 
   2  -8   5       88.64       96.37     34.73 o 
   3  -8   5       12.45        0.00     15.37 o 
   4  -8   5       29.29        4.62     25.43 o 
   5  -8   5       32.22       74.92     29.25 o 
   6  -8   5       88.07      146.66     38.22 o 
   7  -8   5        1.83        0.00     22.32 o 
   8  -8   5       10.00        7.99     31.94 o 
   9  -8   5       15.86       61.65     39.20 o 
  -8  -7   5       32.60       10.05     35.60 o 
  -7  -7   5       60.92      229.14    174.98 o 
  -6  -7   5       71.69      133.92     40.97 o 
  -5  -7   5        7.72        0.16     30.72 o 
  -4  -7   5      437.17      476.40    228.12 o 
  -3  -7   5        4.73        0.00     13.78 o 
  -2  -7   5      429.30      383.14     27.77 o 
  -1  -7   5      558.70      439.75     43.06 o 
   0  -7   5      462.53      464.84     47.20 o 
   1  -7   5       11.08       12.16     11.90 o 
   2  -7   5     1759.53     1910.73     60.63 o 
   3  -7   5      231.79      126.03     38.07 o 
   4  -7   5       61.12       71.65     38.20 o 
   5  -7   5       68.66       72.24     74.60 o 
   6  -7   5        1.74       14.44     23.52 o 
   7  -7   5       17.46       64.62     33.59 o 
   8  -7   5        8.69        0.00     28.71 o 
   9  -7   5       76.03       84.30     38.28 o 
  10  -7   5        6.57        0.00     29.99 o 
  -9  -6   5       10.32       32.66     37.22 o 
  -8  -6   5       12.02        0.00     30.36 o 
  -7  -6   5      102.28       73.39     35.29 o 
  -6  -6   5        0.60       41.06     31.72 o 
  -5  -6   5       99.21      151.88     36.83 o 
  -4  -6   5      853.49     1067.99     43.70 o 
  -3  -6   5        0.85        6.34     13.13 o 
  -2  -6   5      599.82      648.36     32.93 o 
  -1  -6   5      214.52      241.98     21.80 o 
   0  -6   5      123.39      108.95     32.42 o 
   1  -6   5       38.54       28.75     12.42 o 
   2  -6   5      174.53      189.55     21.68 o 
   3  -6   5       30.24       32.76     13.49 o 
   4  -6   5      160.12      164.21    103.54 o 
   5  -6   5       32.64       29.76     25.09 o 
   6  -6   5      105.62       89.50     76.72 o 
   7  -6   5        3.59        0.00     30.89 o 
   8  -6   5       42.11       59.54     32.40 o 
   9  -6   5        1.04        0.00     25.43 o 
  10  -6   5       57.95      145.29     49.05 o 
  -9  -5   5       67.54       53.79     39.09 o 
  -8  -5   5      285.57      214.94    100.26 o 
  -7  -5   5      282.81        0.00    144.58 o 
  -6  -5   5     1001.68      661.96    142.19 o 
  -5  -5   5        0.32        0.00     12.46 o 
  -4  -5   5      151.47      146.99     24.54 o 
  -3  -5   5     1800.64     2150.49     52.30 o 
  -2  -5   5      115.91      118.87     17.75 o 
  -1  -5   5       16.76       23.70      9.36 o 
   0  -5   5     1284.95     1447.32     41.39 o 
   1  -5   5     1415.89     1496.49     41.03 o 
   2  -5   5        3.12        3.61     10.27 o 
   3  -5   5      269.91      185.46     49.25 o 
   4  -5   5       29.16       11.61     17.94 o 
   5  -5   5      421.27       24.45     89.10 o 
   6  -5   5       11.73       20.48     21.97 o 
   7  -5   5       12.79        4.49     22.47 o 
   8  -5   5       33.36       90.68     35.28 o 
   9  -5   5       69.70       48.84     53.48 o 
  10  -5   5       18.49       28.53     30.84 o 
 -10  -4   5      209.05      260.45    189.03 o 
  -9  -4   5        1.26        0.00     29.35 o 
  -8  -4   5      335.87      323.13    161.22 o 
  -7  -4   5      287.54        0.00    138.15 o 
  -6  -4   5      168.73        0.00    105.62 o 
  -5  -4   5      546.77      561.94     31.00 o 
  -4  -4   5       62.06      106.44     34.53 o 
  -3  -4   5      274.64      289.55     20.92 o 
  -2  -4   5      442.59      504.72     34.04 o 
  -1  -4   5     3160.29     1651.81    121.69 o 
   0  -4   5     2300.88     2477.66     50.08 o 
   1  -4   5      375.36      374.56     20.34 o 
   2  -4   5     1111.64     1066.79     36.03 o 
   3  -4   5     1036.87     1101.63     23.67 o 
   5  -4   5        2.80        0.00     16.79 o 
   7  -4   5       35.60       38.31     27.42 o 
   8  -4   5        1.71        0.27     20.07 o 
   9  -4   5       49.17       62.65     31.48 o 
  10  -4   5       14.28       28.65     31.59 o 
 -10  -3   5       23.74       10.39     36.04 o 
  -9  -3   5       76.76       56.88     32.39 o 
  -8  -3   5        9.29        6.43     22.35 o 
  -7  -3   5       32.47       38.67     30.17 o 
  -6  -3   5      420.96      546.59     49.92 o 
  -5  -3   5     5320.08     5798.54     92.28 o 
  -4  -3   5      166.70      116.12     40.53 o 
  -3  -3   5      153.59      162.77     16.07 o 
  -2  -3   5       51.18       25.54     10.36 o 
  -1  -3   5     2464.57     2766.12    153.75 o 
   0  -3   5       95.03      102.14     11.51 o 
   1  -3   5      792.56      765.43     34.73 o 
   2  -3   5        9.64       12.83      8.59 o 
   3  -3   5      189.46      169.71     88.94 o 
   4  -3   5       19.41       28.65     20.93 o 
   6  -3   5      222.15       71.35     44.04 o 
   7  -3   5      153.28      124.53     85.18 o 
   8  -3   5        3.07        0.00     23.04 o 
   9  -3   5      157.51      136.90     89.09 o 
  10  -3   5       35.92       18.81    116.98 o 
 -10  -2   5        5.96       21.86     31.77 o 
  -9  -2   5      108.49       86.31     44.77 o 
  -8  -2   5       38.08       23.11     80.70 o 
  -7  -2   5      445.83      534.99     32.60 o 
  -6  -2   5       11.76       10.29     12.33 o 
  -5  -2   5      153.47      138.77     39.53 o 
  -4  -2   5      638.66      651.20     27.79 o 
  -3  -2   5       40.35       51.93     11.25 o 
  -2  -2   5      764.55      781.90     26.73 o 
  -1  -2   5      230.87      255.13     40.43 o 
   0  -2   5     2044.09     2014.11     47.21 o 
   1  -2   5       43.38       37.96      6.27 o 
   2  -2   5       21.22       44.97     18.47 o 
   4  -2   5      113.65       21.94     18.29 o 
   6  -2   5      227.26      187.32    130.20 o 
   7  -2   5       63.76       37.22     29.03 o 
   9  -2   5       16.43        0.00     96.76 o 
  10  -2   5       63.41       51.77    116.83 o 
 -10  -1   5       65.35       46.11     79.37 o 
  -9  -1   5       71.58       49.61     29.28 o 
  -8  -1   5        1.49        5.23     14.53 o 
  -7  -1   5      329.15      325.54     26.87 o 
  -6  -1   5      127.49      114.80     34.60 o 
  -5  -1   5        3.23       14.41     10.81 o 
  -4  -1   5     1611.20     1602.69     40.85 o 
  -3  -1   5       85.79       80.73     14.60 o 
  -2  -1   5     1367.03     1339.34     33.34 o 
  -1  -1   5      140.36      131.53     35.70 o 
   0  -1   5        0.61        0.00      5.39 o 
   1  -1   5     8034.51     8548.92    484.21 o 
   2  -1   5      575.13      439.80     33.67 o 
   3  -1   5      980.91      999.15    149.39 o 
   4  -1   5      247.01      309.50     34.72 o 
   5  -1   5        8.91       15.45      9.90 o 
   6  -1   5      264.92       16.63     74.96 o 
   7  -1   5      214.50      239.80    126.84 o 
   8  -1   5       85.83       19.26     84.75 o 
   9  -1   5        0.10        8.25     95.87 o 
  10  -1   5       24.19        3.76    107.14 o 
 -10   0   5        0.86       29.75    104.67 o 
  -9   0   5       18.83       15.04     17.09 o 
  -8   0   5       48.68       43.97     16.76 o 
  -7   0   5       17.20       19.70     13.97 o 
  -6   0   5     1903.55     1816.22     67.70 o 
  -5   0   5     2470.30     2590.85     56.08 o 
  -4   0   5      909.95      985.31     32.20 o 
  -3   0   5       41.90       35.94     10.40 o 
  -2   0   5     3166.42     3339.14     60.86 o 
  -1   0   5     1409.78     1338.24     31.21 o 
   0   0   5     1688.17     1502.92     33.92 o 
   1   0   5        9.88        3.82     10.39 o 
   2   0   5      102.84       93.73     14.18 o 
   3   0   5        0.37        6.29      8.11 o 
   4   0   5      167.88      105.25     40.84 o 
   5   0   5      339.95      381.54     22.71 o 
   6   0   5        4.55       16.18     17.81 o 
   7   0   5       20.65        5.65     70.53 o 
   8   0   5      187.86        0.00     67.47 o 
   9   0   5      103.20       29.84     94.53 o 
  10   0   5        6.29        0.00    103.84 o 
 -10   1   5        8.56       11.80     18.56 o 
  -9   1   5      105.06      126.56     30.56 o 
  -8   1   5       47.84       36.91     16.66 o 
  -7   1   5       35.16       46.05     15.83 o 
  -6   1   5      126.46       84.53     28.73 o 
  -5   1   5        0.43        0.67      9.89 o 
  -4   1   5      650.24      620.13     26.59 o 
  -3   1   5     1706.71     1775.98     41.49 o 
  -2   1   5      133.89      116.00     37.34 o 
  -1   1   5     2711.07     2651.28     46.54 o 
   0   1   5      265.44      142.47     19.11 o 
   1   1   5      812.11      854.94     27.34 o 
   2   1   5     2598.87     2769.03     54.43 o 
   3   1   5     3197.06     3995.35    131.34 o 
   4   1   5      280.92      431.34     24.71 o 
   5   1   5      138.80      163.40     18.52 o 
   6   1   5       39.19        9.21     67.42 o 
   7   1   5        3.74        0.00     69.73 o 
   8   1   5      259.42        4.13     79.06 o 
   9   1   5        2.18       22.45     92.11 o 
  10   1   5       34.14        0.00     96.44 o 
 -10   2   5        4.91        0.00     18.39 o 
  -9   2   5        0.69        0.00     15.15 o 
  -8   2   5       61.64       55.32     18.38 o 
  -7   2   5       42.72       26.69     14.93 o 
  -6   2   5      110.83      107.31     34.95 o 
  -5   2   5      260.76      251.99     21.97 o 
  -4   2   5      612.02      545.92     26.67 o 
  -3   2   5      803.23      817.05     28.94 o 
  -2   2   5      849.32      776.23     26.84 o 
  -1   2   5     1809.40     1740.67     39.03 o 
   0   2   5        8.63        7.74      7.63 o 
   1   2   5     3264.19     3590.77     63.15 o 
   2   2   5      877.68      959.65     36.26 o 
   3   2   5      252.59      262.93     22.87 o 
   4   2   5      149.84      161.79     18.05 o 
   5   2   5        3.15       14.96     17.85 o 
   6   2   5       10.06       11.34     18.69 o 
   7   2   5      405.73      509.24     92.05 o 
   8   2   5       91.28       94.26     84.12 o 
   9   2   5       17.70        0.00     74.05 o 
  10   2   5        0.72        0.00     77.78 o 
 -10   3   5       53.06       59.65     22.66 o 
  -9   3   5       86.13       85.65     21.29 o 
  -8   3   5      282.68      283.54     32.70 o 
  -7   3   5      223.34      202.71     23.58 o 
  -6   3   5       19.41       18.59     13.64 o 
  -5   3   5       77.07       48.28     13.75 o 
  -4   3   5      638.12      633.43     29.20 o 
  -3   3   5     3290.77     3330.42     61.59 o 
  -2   3   5     2553.67     2476.19     50.52 o 
  -1   3   5      267.67       15.44     69.38 o 
   1   3   5        2.28        3.66      8.74 o 
   2   3   5       42.00       44.56     19.00 o 
   3   3   5       36.80       21.19     14.31 o 
   4   3   5      726.26      769.60     43.65 o 
   5   3   5      293.37      334.72     34.88 o 
   6   3   5        1.30        0.00     21.89 o 
   7   3   5      475.27      581.48     97.17 o 
   8   3   5      209.73      435.77    122.12 o 
   9   3   5       71.51      160.08     98.28 o 
 -10   4   5      228.15      308.24     33.89 o 
  -9   4   5      104.79      152.51     26.58 o 
  -8   4   5       81.63       67.23     21.37 o 
  -7   4   5      705.95      709.48     41.13 o 
  -6   4   5       55.17       51.37     16.76 o 
  -5   4   5      134.28      105.67     18.11 o 
  -4   4   5      199.15      165.35     18.57 o 
  -3   4   5      685.30      640.97     29.50 o 
  -2   4   5       11.75       11.33      9.30 o 
  -1   4   5        1.80       13.13      9.43 o 
   0   4   5     2751.89     2875.88     57.60 o 
   1   4   5       11.18        6.12     10.57 o 
   2   4   5      367.79      414.10     29.47 o 
   3   4   5      162.41      193.18     38.26 o 
   4   4   5      429.94      498.07     40.22 o 
   5   4   5      394.58      425.94     39.53 o 
   6   4   5       42.20      107.29     29.29 o 
   7   4   5      456.02      599.96    100.17 o 
   8   4   5       50.86       88.27     96.18 o 
   9   4   5        0.26        7.80     82.80 o 
 -10   5   5        8.14        4.77     19.93 o 
  -9   5   5        6.68        9.63     19.30 o 
  -8   5   5        5.62       28.36     24.71 o 
  -7   5   5      313.60      268.07     38.50 o 
  -6   5   5       16.25       23.20     14.98 o 
  -5   5   5     1297.26     1227.20     65.88 o 
  -4   5   5      256.12      282.85     25.12 o 
  -3   5   5      203.41      181.85     19.86 o 
  -2   5   5      311.79      269.94     34.74 o 
  -1   5   5        2.52        0.00      8.94 o 
   0   5   5      367.37      341.86     23.33 o 
   1   5   5      780.10      860.27     35.10 o 
   2   5   5        2.99        0.00     11.57 o 
   3   5   5        0.02        0.00     18.51 o 
   4   5   5       42.07       35.41     23.08 o 
   5   5   5      263.94      324.10    108.97 o 
   6   5   5      167.92      210.85     73.95 o 
   7   5   5        4.59       33.16     79.54 o 
   8   5   5       38.61       88.03     95.07 o 
 -10   6   5        2.51        7.56     13.23 o 
  -9   6   5        0.01       14.38     24.60 o 
  -8   6   5      297.02      310.45     33.72 o 
  -7   6   5       26.41       53.58     18.68 o 
  -6   6   5        7.86        2.47     14.32 o 
  -5   6   5      105.93       94.15     18.71 o 
  -4   6   5      341.76      392.11     45.34 o 
  -3   6   5       47.92       32.23     17.58 o 
  -2   6   5       30.66       27.99     12.02 o 
  -1   6   5     1064.70     1078.71     39.50 o 
   0   6   5      592.31      607.61     31.05 o 
   1   6   5      308.19      321.38     25.04 o 
   2   6   5        8.03       13.30     21.28 o 
   3   6   5       40.53       53.01     24.82 o 
   4   6   5       44.39       43.58     26.37 o 
   5   6   5       29.42       28.50     25.98 o 
   6   6   5       83.89      124.97     44.47 o 
   7   6   5       76.93      116.10     33.80 o 
   8   6   5       19.50      100.80     99.93 o 
  -9   7   5        0.86       23.73     28.08 o 
  -8   7   5      370.82      401.30     36.93 o 
  -7   7   5     1312.92     1356.98     56.63 o 
  -6   7   5      393.26      358.12     31.78 o 
  -5   7   5      520.07      503.41     59.21 o 
  -4   7   5       54.92       61.23     18.56 o 
  -3   7   5       33.53       42.08     16.52 o 
  -2   7   5       12.73       13.99     12.48 o 
  -1   7   5      235.50      199.48     21.92 o 
   0   7   5       16.50        0.00     11.73 o 
   1   7   5       84.58       45.42     49.46 o 
   2   7   5      111.26      110.21     39.87 o 
   3   7   5      130.82      150.53     34.97 o 
   4   7   5       21.28       23.15     25.05 o 
   5   7   5      118.82      121.91     36.85 o 
   6   7   5      194.63      285.40    105.32 o 
   7   7   5      175.22      299.49     91.79 o 
  -9   8   5       32.86       38.52     23.02 o 
  -8   8   5        1.18       17.14     18.45 o 
  -7   8   5      232.20      214.86     38.54 o 
  -6   8   5       45.32       27.97     18.28 o 
  -5   8   5        7.15       12.51     15.77 o 
  -4   8   5      280.48      235.98     26.81 o 
  -3   8   5       23.96       10.06      7.67 o 
  -2   8   5       56.26       56.87     17.27 o 
  -1   8   5      162.09      183.77     22.62 o 
   0   8   5     1932.85     2213.49    114.52 o 
   1   8   5      842.57      899.48     75.44 o 
   2   8   5       14.26       21.20     26.19 o 
   3   8   5        3.48        0.34     25.75 o 
   4   8   5       14.75        4.38     25.30 o 
   5   8   5      113.02      182.80     40.92 o 
   6   8   5        0.54        0.00     27.40 o 
   7   8   5       29.76       46.99     33.04 o 
  -8   9   5        2.18        5.38     19.11 o 
  -7   9   5        9.08       23.86     17.37 o 
  -6   9   5       89.00      108.62     27.65 o 
  -5   9   5       11.90       22.42     18.65 o 
  -4   9   5        3.05        0.00     27.75 o 
  -3   9   5       27.36       24.27     17.67 o 
  -2   9   5      287.63      289.16     29.35 o 
  -1   9   5       96.01      116.63     42.65 o 
   0   9   5       10.59       22.56     29.51 o 
   1   9   5       27.57       35.05     32.66 o 
   2   9   5        1.12        4.65     29.94 o 
   3   9   5        0.11        0.00     30.84 o 
   4   9   5        0.97        0.00     22.58 o 
   5   9   5        5.79       17.63     30.77 o 
   6   9   5       16.20       28.33     34.36 o 
  -8  10   5       36.60       21.67     22.07 o 
  -7  10   5        0.24        0.00     18.14 o 
  -6  10   5       48.99       42.52     22.30 o 
  -5  10   5      131.70      117.59     24.86 o 
  -4  10   5      115.77      102.80     43.91 o 
  -3  10   5        6.94        6.70     16.79 o 
  -2  10   5       75.87      127.05     48.32 o 
  -1  10   5       87.50       98.67     45.47 o 
   0  10   5      130.94      131.98     47.38 o 
   1  10   5        8.01        4.78     29.36 o 
   2  10   5       79.03       48.25     38.31 o 
   3  10   5       59.00      101.19     43.67 o 
   4  10   5       63.45       75.81     43.30 o 
   5  10   5        1.19        7.32     31.45 o 
  -6  11   5       50.92       50.29     22.95 o 
  -5  11   5       77.44      129.12     57.09 o 
  -4  11   5      212.29      225.70     56.80 o 
  -3  11   5       13.04       10.44     37.78 o 
  -2  11   5        2.06        0.00     32.46 o 
  -1  11   5       51.34       46.54     41.19 o 
   0  11   5       26.72       24.08     36.13 o 
   1  11   5        1.18       28.92     38.74 o 
   2  11   5       27.44       35.59     39.26 o 
   3  11   5        4.76       12.46     35.09 o 
  -5  12   5       22.76       28.76     22.63 o 
  -4  12   5       32.69       63.62     47.69 o 
  -3  12   5        3.22        1.80     39.96 o 
  -2  12   5       10.97        0.00     39.46 o 
  -1  12   5       10.79       22.45     43.63 o 
   0  12   5        1.19        0.00     35.59 o 
   1  12   5        8.40        0.00     32.27 o 
   2  12   5        0.00        0.00     33.96 o 
   0 -14   6        1.99        0.00     46.86 o 
   1 -14   6        0.02       41.89     52.66 o 
   3 -14   6       11.08       33.42     33.18 o 
  -3 -13   6       95.78       76.63     71.81 o 
  -2 -13   6        0.00        6.36     43.80 o 
  -1 -13   6        0.60        0.00     36.29 o 
   0 -13   6       28.24       36.85     44.28 o 
   1 -13   6       18.77       42.45     49.44 o 
   2 -13   6        0.03        0.00     23.37 o 
   3 -13   6        0.10        0.00     25.93 o 
   4 -13   6        3.92        0.00     27.86 o 
   5 -13   6       10.50       14.31     27.38 o 
  -4 -12   6       97.59      109.76     88.75 o 
  -3 -12   6       11.10       44.59     40.99 o 
  -2 -12   6       42.63       26.14     35.05 o 
  -1 -12   6      164.08      127.81     62.42 o 
   0 -12   6      150.97       92.16     39.33 o 
   1 -12   6        6.28       12.76     19.62 o 
   2 -12   6       46.70       40.18     24.88 o 
   3 -12   6       77.66       42.41     28.95 o 
   4 -12   6       38.74       36.05     27.84 o 
   5 -12   6        3.29        0.00     24.99 o 
   6 -12   6       31.61       20.76     32.79 o 
   7 -12   6       17.30       15.55     31.18 o 
  -5 -11   6       44.58       34.36     43.32 o 
  -4 -11   6        3.62        4.57     39.72 o 
  -3 -11   6        5.28        2.33     29.56 o 
  -2 -11   6       71.43       74.64     63.91 o 
  -1 -11   6        6.44        0.00     29.28 o 
   0 -11   6        1.00        4.92     11.22 o 
   1 -11   6       29.09       31.38     20.85 o 
   2 -11   6       17.41       21.78     21.37 o 
   3 -11   6      258.27      332.43     45.97 o 
   4 -11   6       20.38       45.49     29.45 o 
   5 -11   6       96.64      123.23     36.26 o 
   6 -11   6        0.72        8.19     28.82 o 
   7 -11   6       20.28       25.08     33.48 o 
   8 -11   6        0.78        0.00     27.86 o 
  -6 -10   6       11.69       31.06     41.48 o 
  -5 -10   6        0.81        0.00     31.45 o 
  -4 -10   6      244.47      244.55    172.64 o 
  -3 -10   6      147.44      119.09     71.06 o 
  -2 -10   6       26.65       18.28     49.33 o 
  -1 -10   6       89.16       68.58     77.25 o 
   0 -10   6        6.32        0.00     13.95 o 
   1 -10   6      506.73      542.78     38.50 o 
   2 -10   6        4.86       23.56     19.14 o 
   3 -10   6       69.08      125.34     34.46 o 
   4 -10   6       35.40       70.60     29.84 o 
   5 -10   6      215.14      299.84     47.14 o 
   6 -10   6        7.35       19.91     28.12 o 
   7 -10   6       10.47       11.31     29.62 o 
   8 -10   6        0.55       36.68     37.18 o 
  -7  -9   6      165.27      245.45     58.98 o 
  -6  -9   6       74.03       81.10     52.01 o 
  -5  -9   6       38.94       25.26     38.24 o 
  -4  -9   6      190.04      220.75    164.75 o 
  -3  -9   6        0.22        0.00     21.90 o 
  -2  -9   6       82.54       64.42     46.11 o 
  -1  -9   6      397.68      478.46     33.48 o 
   0  -9   6        4.05        9.94     15.07 o 
   1  -9   6      166.47      146.09     39.95 o 
   2  -9   6      266.78      294.22     35.38 o 
   3  -9   6       10.24        0.57     30.87 o 
   4  -9   6        4.98        3.59     21.35 o 
   5  -9   6       14.89       31.25     25.17 o 
   6  -9   6       37.33       39.83     31.12 o 
   7  -9   6       11.65       14.22     31.29 o 
   8  -9   6        1.89        0.00     31.12 o 
   9  -9   6        7.36       13.64     34.40 o 
  -8  -8   6       25.66       38.13     41.81 o 
  -7  -8   6       12.57       30.23     36.54 o 
  -6  -8   6        5.86        2.72     33.84 o 
  -5  -8   6       64.42      100.13     39.66 o 
  -4  -8   6       42.61        5.88     58.92 o 
  -3  -8   6      235.72      260.75    149.91 o 
  -2  -8   6      129.44      135.22     37.42 o 
  -1  -8   6        6.90        0.00     11.46 o 
   0  -8   6      107.19       96.63     31.88 o 
   1  -8   6      110.75       99.99     32.91 o 
   2  -8   6        8.03       11.62     14.68 o 
   3  -8   6       18.08        0.00     18.20 o 
   5  -8   6       10.73        3.83     20.95 o 
   6  -8   6      164.71      205.42     43.13 o 
   7  -8   6      213.77      288.29     49.94 o 
   8  -8   6        1.05        0.00     31.53 o 
   9  -8   6        0.01       34.05     39.67 o 
  -8  -7   6        0.00        3.82     34.52 o 
  -7  -7   6      116.46      139.01     63.22 o 
  -6  -7   6        2.07        0.00     28.69 o 
  -5  -7   6      134.32      145.60     44.29 o 
  -4  -7   6        1.76        0.00     33.45 o 
  -3  -7   6       28.61       31.02     16.61 o 
  -2  -7   6      423.57      399.31     30.51 o 
  -1  -7   6      213.68       69.64     43.70 o 
   0  -7   6       75.81       46.63     26.69 o 
   1  -7   6       82.21       53.74     28.27 o 
   2  -7   6        1.95        0.00     12.69 o 
   3  -7   6        2.94       24.20     17.04 o 
   4  -7   6        0.13        0.47     19.46 o 
   5  -7   6       63.54       64.52     36.18 o 
   6  -7   6       69.12       94.56     97.71 o 
   7  -7   6        8.40       28.71     30.40 o 
   8  -7   6        0.52       13.83     31.68 o 
   9  -7   6        7.20       27.30     36.35 o 
  10  -7   6       18.26        0.00     39.46 o 
  -9  -6   6       81.10       81.50     41.33 o 
  -8  -6   6       38.89       92.46     63.92 o 
  -7  -6   6        1.35        0.00     25.97 o 
  -6  -6   6      133.03      121.90     48.20 o 
  -5  -6   6        6.56        4.94     24.26 o 
  -4  -6   6       61.71      100.41     20.30 o 
  -3  -6   6       83.63       73.90     18.66 o 
  -2  -6   6      780.93      906.73     39.38 o 
  -1  -6   6      285.36        0.00     64.67 o 
   0  -6   6      817.66      902.80     36.74 o 
   1  -6   6     2346.64     2389.62     57.51 o 
   2  -6   6        0.98        0.00     11.41 o 
   3  -6   6       95.51       64.63     28.39 o 
   4  -6   6       44.91       49.82     35.06 o 
   6  -6   6        7.52       44.47     28.12 o 
   7  -6   6      122.94      103.54     69.80 o 
   8  -6   6       66.89       76.19     40.51 o 
   9  -6   6        1.42        5.91     33.59 o 
  10  -6   6        2.53       26.25     43.32 o 
  -9  -5   6       51.03       37.51     38.81 o 
  -8  -5   6      114.01       89.29     40.77 o 
  -7  -5   6      125.54      104.24     73.32 o 
  -5  -5   6      169.24      191.38     22.68 o 
  -4  -5   6       35.73       52.17     22.32 o 
  -3  -5   6       13.51       21.02     13.17 o 
  -2  -5   6        2.08        4.39     10.90 o 
  -1  -5   6      912.70      548.41     36.72 o 
   0  -5   6      516.12      598.84     28.52 o 
   1  -5   6      331.08      347.87     22.28 o 
   2  -5   6      576.45      589.67     31.11 o 
   3  -5   6      511.68      371.54     28.47 o 
   4  -5   6      146.74      217.33    129.94 o 
   5  -5   6      260.20      239.16    153.32 o 
   8  -5   6      183.37      157.95     49.47 o 
   9  -5   6        2.17        5.75     30.94 o 
  10  -5   6       22.69        2.69     25.10 o 
  -9  -4   6       29.85       56.02     37.63 o 
  -8  -4   6        0.12        0.00     23.27 o 
  -7  -4   6        3.50       17.62     27.78 o 
  -5  -4   6      300.36      340.83     98.29 o 
  -4  -4   6       79.17       52.74     14.66 o 
  -3  -4   6      113.52       77.67     27.81 o 
  -2  -4   6       36.06       42.01     12.04 o 
  -1  -4   6      950.70      818.05     53.79 o 
   0  -4   6     2294.98     2223.63     48.56 o 
   1  -4   6       14.51       31.65     12.43 o 
   2  -4   6       16.30        0.22      7.99 o 
   3  -4   6       51.36       35.42     19.23 o 
   5  -4   6       11.00       40.13     23.78 o 
   6  -4   6       31.62       43.62     28.44 o 
   7  -4   6      110.47      134.00    104.70 o 
   8  -4   6       32.34        3.05     19.36 o 
   9  -4   6      126.05       90.24    104.47 o 
  10  -4   6       18.34       37.24     36.09 o 
 -10  -3   6        6.84       33.78     33.59 o 
  -9  -3   6      134.32      140.24    100.64 o 
  -8  -3   6      287.42      214.94    159.26 o 
  -7  -3   6      128.20       75.62     23.17 o 
  -6  -3   6        0.10        0.00     12.74 o 
  -5  -3   6      443.21        0.00    113.57 o 
  -4  -3   6      440.71      343.56     24.17 o 
  -3  -3   6        0.06        8.96      9.55 o 
  -2  -3   6      615.43      561.67     25.59 o 
  -1  -3   6     2198.20     2579.73     51.34 o 
   1  -3   6      737.66      771.86     37.75 o 
   2  -3   6       17.81        9.17      6.47 o 
   3  -3   6      174.54      197.52     99.13 o 
   4  -3   6       41.76       32.35     20.27 o 
   5  -3   6       19.79       32.02     22.96 o 
   6  -3   6      433.05        0.00     94.16 o 
   7  -3   6      204.86      255.87    166.92 o 
   8  -3   6       42.44       38.48     30.10 o 
   9  -3   6        2.42       44.13     32.10 o 
  10  -3   6        2.84        0.00    114.18 o 
 -10  -2   6       12.92        0.00     30.65 o 
  -9  -2   6      281.68      263.63     94.77 o 
  -8  -2   6       36.10       46.26     18.20 o 
  -7  -2   6      148.47      129.15     46.91 o 
  -6  -2   6      343.56      317.42     26.01 o 
  -5  -2   6       34.03       36.07     13.93 o 
  -4  -2   6      216.95      167.20     54.85 o 
  -3  -2   6      205.25      190.86     17.35 o 
  -2  -2   6      193.25      197.25     16.83 o 
  -1  -2   6      878.46      842.62     27.50 o 
   0  -2   6     1312.51     1513.93     34.32 o 
   1  -2   6     9140.16    10273.96    215.75 o 
   2  -2   6     1563.42     1729.25     28.27 o 
   4  -2   6      515.00        0.00     70.88 o 
   7  -2   6       23.66       64.17     43.69 o 
   8  -2   6        0.35        9.67     25.01 o 
   9  -2   6        2.69        8.97    115.96 o 
  10  -2   6        2.09        0.56    117.83 o 
 -10  -1   6       56.54       56.49     58.96 o 
  -9  -1   6       54.42       39.67     36.87 o 
  -8  -1   6       71.67       65.08     19.08 o 
  -7  -1   6      176.36      216.78     24.02 o 
  -6  -1   6       11.97        5.40     12.55 o 
  -5  -1   6        1.28        0.19     10.23 o 
  -4  -1   6        1.53        4.97     10.98 o 
  -3  -1   6      325.99      296.03     19.94 o 
  -2  -1   6      204.77      223.26     64.15 o 
  -1  -1   6     6713.09     7047.86     88.85 o 
   0  -1   6      744.00      757.93     24.34 o 
   1  -1   6        3.25       10.40      9.50 o 
   2  -1   6     1538.44     1610.15     84.88 o 
   4  -1   6      219.46      294.12     19.62 o 
   5  -1   6       91.11       54.61     33.71 o 
   6  -1   6      238.57      187.94    104.95 o 
   8  -1   6      476.13       14.42    101.84 o 
   9  -1   6      204.87       10.73    109.46 o 
  10  -1   6        2.74       15.31    120.84 o 
 -10   0   6      182.79      195.26     76.73 o 
  -9   0   6        4.41        3.61     17.49 o 
  -8   0   6      119.30      115.08     37.25 o 
  -7   0   6       52.85       58.82     16.63 o 
  -6   0   6       14.85       20.12     13.26 o 
  -5   0   6      670.98      595.46     30.95 o 
  -4   0   6     1120.53     1024.69     49.61 o 
  -2   0   6      442.53      444.76     21.44 o 
  -1   0   6       63.88       56.59     15.24 o 
   0   0   6     1162.93     1244.70     32.03 o 
   1   0   6      258.60      259.82     56.29 o 
   2   0   6      702.69      797.90     25.54 o 
   3   0   6      856.65      907.04     29.33 o 
   4   0   6      257.81      314.63     25.97 o 
   5   0   6      218.71      182.45    116.96 o 
   7   0   6      879.07       21.56     85.62 o 
   8   0   6        6.87        0.00     92.72 o 
   9   0   6       18.55        0.00     97.48 o 
  10   0   6       40.06        0.00    103.30 o 
 -10   1   6        4.33        0.00     18.65 o 
  -9   1   6       11.01       17.64     17.49 o 
  -8   1   6       37.39       39.08     21.34 o 
  -7   1   6      639.42      650.32     36.01 o 
  -6   1   6       19.74       13.56     12.21 o 
  -5   1   6     1277.04     1217.84     41.12 o 
  -4   1   6      299.45      281.69     21.29 o 
  -3   1   6      127.60      142.52     14.82 o 
  -2   1   6      149.88      133.19     13.42 o 
  -1   1   6        0.78        0.00     11.45 o 
   0   1   6     1033.91     1037.21     32.08 o 
   1   1   6      120.98      115.98     34.29 o 
   2   1   6      713.34      774.63     29.48 o 
   3   1   6      751.93      806.69     32.34 o 
   4   1   6      227.39      268.67     23.00 o 
   5   1   6       19.94       18.28     13.20 o 
   6   1   6      182.72        0.00     68.34 o 
   7   1   6        0.84        0.00     77.52 o 
   8   1   6       23.79        0.00     84.41 o 
   9   1   6       20.66       28.08    108.38 o 
  10   1   6       63.12        0.00    109.16 o 
 -10   2   6      151.63      209.94     30.32 o 
  -9   2   6       45.22       43.77     19.80 o 
  -8   2   6       23.29       20.43     16.00 o 
  -7   2   6      936.91      871.59     81.40 o 
  -6   2   6       54.47       46.92     15.20 o 
  -5   2   6        0.19        1.29     10.30 o 
  -4   2   6      119.33       81.26     31.49 o 
  -3   2   6      521.90      508.90     34.20 o 
  -2   2   6      400.84      312.55     19.28 o 
  -1   2   6     1349.69     1344.02     36.28 o 
   0   2   6       34.21       25.02     11.21 o 
   1   2   6      236.40      170.94     16.70 o 
   2   2   6       14.59       35.76     18.20 o 
   3   2   6      540.47      644.61     87.12 o 
   4   2   6      992.15     1083.04    143.09 o 
   5   2   6       81.48       58.82     52.42 o 
   6   2   6        2.78        0.00     78.78 o 
   7   2   6        0.77        0.00     75.92 o 
   8   2   6        8.87       12.20     89.10 o 
   9   2   6        3.86        0.00     98.11 o 
 -10   3   6        3.67        7.01     18.48 o 
  -9   3   6      191.77      171.96     26.32 o 
  -8   3   6        0.85        0.46     15.21 o 
  -7   3   6      144.77      155.68     22.46 o 
  -6   3   6      358.74      374.68     28.97 o 
  -5   3   6     1156.49     1009.69     39.88 o 
  -4   3   6        7.84        2.19      9.63 o 
  -3   3   6      812.97      801.72     32.09 o 
  -2   3   6      831.04      797.20     30.34 o 
  -1   3   6        4.54        0.74      7.90 o 
   0   3   6     1066.27     1075.08     35.00 o 
   1   3   6      169.13      216.53     19.82 o 
   2   3   6      561.04      589.09     36.35 o 
   3   3   6        0.53        5.41     13.53 o 
   4   3   6        5.25       18.95     18.41 o 
   5   3   6      124.51      108.07     59.39 o 
   6   3   6        8.94        0.00     67.10 o 
   7   3   6        7.51        0.00     84.45 o 
   8   3   6       42.74       21.00     90.70 o 
   9   3   6       22.88       56.68    105.38 o 
 -10   4   6        9.82        1.38     19.66 o 
  -9   4   6       15.81       37.34     19.95 o 
  -8   4   6      127.74      115.13     22.81 o 
  -7   4   6      447.67      431.40     32.47 o 
  -6   4   6      672.91      682.53     36.55 o 
  -5   4   6       80.35       90.98     18.22 o 
  -4   4   6      396.78      355.76     38.47 o 
  -3   4   6       62.15       38.72     12.86 o 
  -2   4   6     1563.28     1689.17     65.73 o 
  -1   4   6      314.27      328.38     31.36 o 
   0   4   6      683.25      662.92     30.75 o 
   1   4   6        0.12        0.00     10.60 o 
   2   4   6      109.03      109.05     19.43 o 
   4   4   6      243.23      253.30     37.41 o 
   5   4   6      260.47      272.12    119.44 o 
   6   4   6       11.55       30.81     25.04 o 
   7   4   6      126.09      241.25    111.16 o 
   8   4   6       45.07        0.00     86.58 o 
   9   4   6       10.27       12.64    114.24 o 
 -10   5   6       35.42       62.11     24.62 o 
  -9   5   6       75.19       91.11     24.08 o 
  -8   5   6      189.04      203.26     27.92 o 
  -7   5   6       39.93       44.08     17.88 o 
  -6   5   6       48.79       56.35     17.62 o 
  -5   5   6        5.30       12.67     14.18 o 
  -4   5   6      242.14      229.41     23.16 o 
  -3   5   6      171.68      171.27     20.04 o 
  -2   5   6       57.76       63.96     13.75 o 
   0   5   6       27.60       16.84     11.59 o 
   1   5   6       21.22        4.86     11.91 o 
   2   5   6        2.66        0.57     18.97 o 
   4   5   6       54.54       29.17     39.36 o 
   5   5   6       52.21       42.68     26.83 o 
   6   5   6      109.86      158.85     40.64 o 
   7   5   6       69.86       79.69     94.00 o 
   8   5   6       49.03      138.06    114.35 o 
  -9   6   6       18.57       36.06     22.04 o 
  -8   6   6      243.71      259.34     31.33 o 
  -7   6   6       75.78       83.09     22.01 o 
  -6   6   6       21.54        2.50     15.18 o 
  -5   6   6       51.40       58.52     18.58 o 
  -4   6   6       26.32       21.58     14.96 o 
  -3   6   6      238.13      170.92     21.28 o 
  -2   6   6       36.73       35.86     12.94 o 
  -1   6   6     1130.10     1158.49     43.03 o 
   1   6   6       50.25       39.04     15.21 o 
   2   6   6        5.88       10.42     21.97 o 
   3   6   6       59.23       47.50     46.30 o 
   4   6   6       16.10        4.89     25.12 o 
   5   6   6       72.58      147.36     34.67 o 
   6   6   6       15.91       12.88     27.96 o 
   7   6   6       53.95       66.25     85.73 o 
   8   6   6        0.05        0.00     94.57 o 
  -9   7   6       95.64      127.54     28.65 o 
  -8   7   6       22.87       16.84     19.96 o 
  -7   7   6      182.84      205.52     30.31 o 
  -6   7   6      167.02      196.07     27.27 o 
  -5   7   6      125.25      121.93     23.38 o 
  -4   7   6      108.06      134.66     22.71 o 
  -3   7   6       92.88      109.00     20.31 o 
  -2   7   6      586.37      577.70     33.79 o 
  -1   7   6       54.68       76.07     17.26 o 
   0   7   6     1267.12     1165.65     45.24 o 
   1   7   6      364.37      388.87     51.59 o 
   2   7   6       47.53       42.17     45.33 o 
   3   7   6       40.34       56.84     38.01 o 
   4   7   6      453.21      572.64     61.61 o 
   5   7   6      166.12      213.28     39.96 o 
   6   7   6       24.71       16.77     28.65 o 
   7   7   6      123.61      203.69    112.74 o 
  -9   8   6      101.77      132.10     30.18 o 
  -8   8   6       32.82       18.62     21.04 o 
  -7   8   6       18.19        5.16     19.05 o 
  -6   8   6       81.51       71.58     23.07 o 
  -5   8   6      173.73      212.89     28.79 o 
  -4   8   6      456.21      469.47     36.32 o 
  -3   8   6       52.33       84.36     35.31 o 
  -2   8   6      360.23      310.34     29.12 o 
  -1   8   6        0.08        0.00     13.64 o 
   0   8   6      209.66      256.54     50.23 o 
   1   8   6       40.51        7.45     27.17 o 
   2   8   6      375.94      404.85     54.98 o 
   3   8   6       92.02       44.28     48.86 o 
   4   8   6        0.63        0.00     26.78 o 
   5   8   6       64.68       66.95     35.19 o 
   6   8   6        3.42        5.78     30.75 o 
  -8   9   6       44.52       61.32     27.33 o 
  -7   9   6       11.34       17.95     20.91 o 
  -6   9   6       12.29       15.47     19.50 o 
  -5   9   6       13.15        0.00     17.76 o 
  -4   9   6       49.22       39.93     19.28 o 
  -3   9   6       31.99       46.80     18.77 o 
  -2   9   6      101.78      117.91     23.41 o 
  -1   9   6        0.47        0.00     25.21 o 
   0   9   6       22.20       36.20     32.09 o 
   1   9   6       26.19       54.92     32.62 o 
   2   9   6      184.12      259.58     52.77 o 
   3   9   6       11.11       37.55     34.77 o 
   4   9   6       59.72      103.65     39.31 o 
   5   9   6        4.07        1.52     25.41 o 
  -7  10   6       66.84       81.61     36.79 o 
  -6  10   6        5.44        8.52     19.54 o 
  -5  10   6       54.17       50.53     24.04 o 
  -4  10   6       76.19       18.49     23.29 o 
  -3  10   6       53.18       75.90     22.82 o 
  -2  10   6        0.01        0.00     26.80 o 
  -1  10   6       52.27       32.94     35.66 o 
   0  10   6      573.98      595.99     71.25 o 
   1  10   6       44.40       76.13     38.26 o 
   2  10   6        1.57        0.00     31.96 o 
   3  10   6       15.11       30.64     34.20 o 
   4  10   6        4.00        5.67     34.31 o 
  -6  11   6       15.86        7.52     23.40 o 
  -5  11   6        1.82        0.00     19.32 o 
  -4  11   6        9.34       20.18     19.51 o 
  -3  11   6        7.32        7.60     34.18 o 
  -2  11   6        0.04       25.69     37.33 o 
  -1  11   6       37.42       68.03     40.69 o 
   0  11   6        1.00        0.00     34.94 o 
   1  11   6       94.47      130.25     49.68 o 
   2  11   6       50.30       66.23     41.26 o 
   3  11   6        5.86       15.24     34.66 o 
  -4  12   6        1.13        0.00     43.84 o 
  -3  12   6        8.84        0.00     37.15 o 
  -2  12   6        3.75        0.00     35.40 o 
  -1  12   6      152.29      195.39     58.20 o 
   0  12   6       14.96       27.93     36.00 o 
   0 -14   7       53.16       12.90     24.21 o 
  -2 -13   7        1.14        0.00     42.06 o 
  -1 -13   7        6.02        0.00     38.09 o 
   0 -13   7       31.96       11.60     22.24 o 
   1 -13   7       96.55      150.16     59.17 o 
   2 -13   7        5.32       32.75     29.38 o 
   3 -13   7        0.01        0.00     25.88 o 
   4 -13   7       40.74       46.30     35.07 o 
   5 -13   7       18.99       12.05     30.51 o 
  -4 -12   7       18.46       15.02     42.95 o 
  -3 -12   7        5.92        0.00     32.40 o 
  -2 -12   7        4.00        0.54     34.69 o 
  -1 -12   7        0.33        0.00     33.01 o 
   0 -12   7      118.29      138.63     46.27 o 
   1 -12   7        1.57        0.00     21.52 o 
   2 -12   7       78.02       96.54     34.92 o 
   3 -12   7        2.64        7.32     27.32 o 
   4 -12   7        4.61        0.00     24.71 o 
   5 -12   7        5.37        4.26     29.42 o 
   6 -12   7        1.25       19.24     32.38 o 
  -5 -11   7       14.40       53.40     42.25 o 
  -4 -11   7       25.52        9.01     37.52 o 
  -3 -11   7        0.09       20.45     35.71 o 
  -2 -11   7        0.05        2.02     31.19 o 
  -1 -11   7      180.11      101.15     58.66 o 
   0 -11   7      363.15      479.67     37.65 o 
   1 -11   7       12.75       10.65     19.01 o 
   2 -11   7       10.28        7.45     23.08 o 
   3 -11   7        5.49        6.23     24.02 o 
   4 -11   7       32.44       38.52     30.38 o 
   5 -11   7       59.28      103.36     38.11 o 
   6 -11   7       11.43       24.32     30.64 o 
   7 -11   7        4.08       30.14     34.05 o 
  -6 -10   7        8.53       31.12     44.19 o 
  -5 -10   7       13.93        0.00     32.87 o 
  -4 -10   7       12.90        0.00     49.46 o 
  -3 -10   7       63.65       70.73     71.37 o 
  -2 -10   7       52.20       35.17     29.04 o 
  -1 -10   7       37.81       39.41     34.09 o 
   0 -10   7       17.62       30.10     19.23 o 
   1 -10   7       94.20      100.88     30.90 o 
   2 -10   7       72.43       41.06     57.62 o 
   3 -10   7       57.67       53.56     35.51 o 
   4 -10   7       56.52      110.62     36.63 o 
   5 -10   7        2.32        5.28     26.60 o 
   6 -10   7       10.10        3.15     24.86 o 
   7 -10   7        4.99       32.12     33.51 o 
   8 -10   7        0.89        0.00     37.22 o 
  -7  -9   7        0.81        0.00     40.06 o 
  -6  -9   7      119.51      145.22     52.24 o 
  -5  -9   7      192.44      246.14    161.91 o 
  -4  -9   7        8.71        3.92     31.67 o 
  -2  -9   7        7.02        0.00     14.52 o 
  -1  -9   7      139.77       82.09     48.31 o 
   0  -9   7        2.90       15.07     16.12 o 
   1  -9   7      509.27      544.87     37.92 o 
   2  -9   7       63.59       53.99     21.90 o 
   3  -9   7        2.24        0.00     19.57 o 
   4  -9   7      185.89      234.25    130.05 o 
   5  -9   7      228.90      293.24     47.95 o 
   6  -9   7        0.46       22.84     28.32 o 
   7  -9   7       83.75       98.24     40.82 o 
   8  -9   7       11.77       10.23     35.53 o 
   9  -9   7        4.45       38.04     43.93 o 
  -7  -8   7       28.89       35.16     37.92 o 
  -6  -8   7        0.57        0.00     29.44 o 
  -5  -8   7       49.99       47.26     36.42 o 
  -4  -8   7      189.70       42.69    143.71 o 
  -3  -8   7      303.55      266.31    195.00 o 
  -2  -8   7      128.36      136.54     42.04 o 
   0  -8   7      389.81      351.12     32.91 o 
   1  -8   7      232.23      236.70     30.91 o 
   2  -8   7      203.38      185.00     26.04 o 
   3  -8   7       26.15       27.41     25.05 o 
   4  -8   7      215.48      152.43    103.41 o 
   5  -8   7        0.78        0.39     22.37 o 
   6  -8   7       28.65        0.00     24.71 o 
   7  -8   7        3.32       48.01     34.96 o 
   8  -8   7       39.82       55.42     37.46 o 
   9  -8   7        1.56        0.00     35.92 o 
  -8  -7   7        2.18       13.74     40.70 o 
  -7  -7   7       11.43        0.00     44.72 o 
  -6  -7   7       51.37       48.35     83.17 o 
  -5  -7   7        8.79        2.33     26.70 o 
  -4  -7   7      114.56      147.63     36.91 o 
  -3  -7   7        5.43       13.64     15.65 o 
  -2  -7   7        1.29        0.00     12.44 o 
  -1  -7   7        9.76        2.71     12.96 o 
   0  -7   7      183.97      148.82     34.24 o 
   1  -7   7      393.01      375.25     29.44 o 
   2  -7   7       13.93        9.44     15.21 o 
   3  -7   7      255.02      144.10    109.48 o 
   4  -7   7       75.42      107.22     77.51 o 
   5  -7   7       83.97       68.97     54.38 o 
   6  -7   7       29.66       10.64     29.50 o 
   7  -7   7       75.28      124.97     66.90 o 
   8  -7   7        4.62       46.58     36.20 o 
   9  -7   7       11.64       16.07     36.37 o 
  -9  -6   7        0.07      123.73    206.25 o 
  -8  -6   7      120.33       89.66     73.93 o 
  -7  -6   7      237.02      188.56     81.98 o 
  -6  -6   7      269.95      134.52    153.57 o 
  -5  -6   7       95.83       84.48     34.53 o 
  -4  -6   7     1634.15     1753.76     59.02 o 
  -3  -6   7       24.44       26.32     16.31 o 
  -2  -6   7      390.30      442.67     30.99 o 
  -1  -6   7     3827.49     4298.67     82.82 o 
   0  -6   7      166.95      228.28     21.97 o 
   1  -6   7       29.74       19.21     12.32 o 
   2  -6   7       85.51       70.59     17.35 o 
   3  -6   7      301.90      293.33    153.09 o 
   4  -6   7       19.44        0.00     18.78 o 
   5  -6   7      336.70      265.61    162.59 o 
   7  -6   7        1.39        7.71     30.29 o 
   8  -6   7       50.39       32.93     32.41 o 
   9  -6   7        0.01        0.00     30.27 o 
  10  -6   7        1.92       20.15     42.32 o 
  -9  -5   7        0.26       10.58     34.40 o 
  -8  -5   7      104.38       99.89     38.36 o 
  -7  -5   7      134.53      121.81     39.88 o 
  -6  -5   7      412.11      289.10    144.53 o 
  -5  -5   7        3.59        3.43     18.09 o 
  -4  -5   7      759.30      845.69     40.03 o 
  -3  -5   7      149.13      157.16     20.04 o 
  -2  -5   7      206.29      250.48     22.69 o 
  -1  -5   7     1320.53     1363.60     44.36 o 
   0  -5   7     4772.50     5451.73     87.96 o 
   2  -5   7        8.43        4.65     10.85 o 
   3  -5   7      110.28      103.51     57.37 o 
   4  -5   7      266.30      220.07    152.37 o 
   5  -5   7      104.61       88.49     32.12 o 
   6  -5   7      157.69      106.87     76.46 o 
   7  -5   7      207.04      254.42    167.98 o 
   8  -5   7      119.63       73.54     39.99 o 
   9  -5   7        2.86        0.00     34.26 o 
  10  -5   7       11.92        0.00     23.92 o 
  -9  -4   7        0.07       15.69     49.30 o 
  -8  -4   7        1.75        4.66     39.22 o 
  -7  -4   7       27.73       38.50     27.96 o 
  -6  -4   7        0.62        1.28     28.51 o 
  -5  -4   7       93.15      137.16     35.63 o 
  -4  -4   7      891.36      873.81     38.14 o 
  -3  -4   7      390.53      342.33     26.12 o 
  -2  -4   7       36.95       53.46     13.64 o 
  -1  -4   7      248.50      257.93     20.67 o 
   0  -4   7      525.14      478.36     25.06 o 
   1  -4   7       24.50        4.53      8.22 o 
   2  -4   7     3416.53     3410.51    157.22 o 
   3  -4   7      234.24      240.48    124.96 o 
   4  -4   7       33.00       40.29     51.15 o 
   5  -4   7       83.29       82.03     48.64 o 
   6  -4   7      146.80      147.92     85.23 o 
   7  -4   7       47.87       39.45     34.05 o 
   8  -4   7        6.92        0.00     15.36 o 
   9  -4   7       35.91       52.73     38.05 o 
  10  -4   7        4.38        0.00    142.73 o 
 -10  -3   7       50.25       80.06     41.32 o 
  -9  -3   7      120.18       80.85     38.82 o 
  -8  -3   7        4.81       70.53    144.56 o 
  -7  -3   7      137.82      102.32     52.70 o 
  -6  -3   7      352.28        0.00    132.14 o 
  -5  -3   7        2.06        4.51     13.01 o 
  -4  -3   7      112.83      115.68     27.55 o 
  -3  -3   7       45.49       58.54     20.81 o 
  -2  -3   7     1826.58     1956.33     48.71 o 
  -1  -3   7     2024.06     2209.74     67.84 o 
   0  -3   7       27.25       43.36     14.26 o 
   1  -3   7        7.31        0.00     17.09 o 
   2  -3   7     1060.65     1221.77     27.20 o 
   3  -3   7        1.27       21.13     19.18 o 
   4  -3   7      107.60      134.36     67.79 o 
   5  -3   7      256.19      255.37    179.33 o 
   6  -3   7        0.01        3.01     17.09 o 
   7  -3   7       84.49       83.41     79.28 o 
   8  -3   7        2.01       17.08     28.91 o 
   9  -3   7        2.22        0.00    120.19 o 
  10  -3   7       19.86       43.82    154.55 o 
 -10  -2   7       12.25       21.59     35.04 o 
  -9  -2   7        1.54        0.00     42.51 o 
  -8  -2   7       41.00       46.62     43.46 o 
  -7  -2   7        7.51        3.83     14.41 o 
  -6  -2   7      492.15      397.82     42.67 o 
  -5  -2   7     1521.75     1537.96     48.90 o 
  -4  -2   7        0.01        8.93     10.86 o 
  -3  -2   7      123.05      104.11     14.96 o 
  -2  -2   7      102.83      112.18     37.68 o 
  -1  -2   7      278.39      278.71     19.09 o 
   0  -2   7      544.33      650.90     24.63 o 
   1  -2   7     1117.84     1268.11     30.95 o 
   2  -2   7       31.55       44.40     20.65 o 
   4  -2   7       35.41       18.99     23.97 o 
   5  -2   7       12.48       29.61     24.63 o 
   8  -2   7       77.52      111.87     75.83 o 
   9  -2   7      114.96        0.00    121.56 o 
  10  -2   7       11.23        0.00    128.55 o 
 -10  -1   7       16.35        1.68     32.13 o 
  -9  -1   7        0.25        0.00     16.96 o 
  -8  -1   7        4.28        1.60     15.46 o 
  -7  -1   7      184.18      167.19     23.20 o 
  -6  -1   7       48.95       33.45     14.81 o 
  -5  -1   7      708.44      634.39     41.81 o 
  -4  -1   7      162.29      133.10     33.47 o 
  -3  -1   7     1002.22     1037.84     35.85 o 
  -2  -1   7       35.02       31.33     10.74 o 
  -1  -1   7      416.20      396.56     21.23 o 
   0  -1   7      816.39      854.51     28.54 o 
   1  -1   7     1258.15     1540.53     35.85 o 
   2  -1   7      126.98       99.78     21.09 o 
   3  -1   7       13.82        0.00     10.49 o 
   5  -1   7        0.12        9.19     23.84 o 
   6  -1   7       60.51       31.89     41.50 o 
   7  -1   7       69.36       61.88     82.25 o 
   8  -1   7       40.47        0.00     98.39 o 
   9  -1   7       29.45        0.00    116.31 o 
  10  -1   7       12.78        0.00    127.97 o 
 -10   0   7       65.56       66.34     38.33 o 
  -9   0   7      387.40      379.56     35.66 o 
  -8   0   7      121.74      176.55     46.49 o 
  -7   0   7      348.52      398.48     31.70 o 
  -6   0   7       28.51       28.26     14.28 o 
  -5   0   7      578.64      599.88     32.10 o 
  -4   0   7      460.12      424.46     36.89 o 
  -3   0   7       78.28       71.82     24.17 o 
  -2   0   7     1614.46     1509.11     40.53 o 
  -1   0   7      220.26      257.31     17.93 o 
   0   0   7        6.27        0.00      7.04 o 
   1   0   7      229.47      232.85     16.83 o 
   2   0   7     3246.37     3959.49    547.09 o 
   3   0   7     1045.36     1313.53    114.85 o 
   4   0   7      215.82      179.47     38.33 o 
   5   0   7      256.65      349.44    178.68 o 
   6   0   7      249.09        0.00     95.15 o 
   7   0   7      223.49        0.00     92.22 o 
   8   0   7       20.23       18.52    111.31 o 
   9   0   7       37.42        0.28    120.89 o 
 -10   1   7       76.77       80.04     25.61 o 
  -9   1   7       81.37       83.36     22.40 o 
  -8   1   7        1.23        1.71     14.70 o 
  -7   1   7        3.44       12.95     14.56 o 
  -6   1   7     1883.10     1833.33     98.39 o 
  -5   1   7      603.07      610.07     32.41 o 
  -4   1   7      206.17      198.70     19.78 o 
  -3   1   7       54.74       49.97     12.76 o 
  -2   1   7      120.57      149.53     50.29 o 
  -1   1   7       81.08       83.85     19.71 o 
   0   1   7        7.30       22.74      9.55 o 
   1   1   7        1.34        2.50      8.97 o 
   2   1   7       18.16       13.48     10.23 o 
   3   1   7      118.56       85.93     41.60 o 
   4   1   7       10.11        6.45     12.17 o 
   5   1   7       78.75       61.65     56.55 o 
   6   1   7       48.54       30.49     95.91 o 
   7   1   7      121.98        1.28     96.24 o 
   8   1   7       30.84        0.00    105.47 o 
   9   1   7        8.06       26.30    121.15 o 
 -10   2   7       62.36      101.06     26.13 o 
  -9   2   7      331.76      326.89     35.88 o 
  -8   2   7        0.51        0.00     14.54 o 
  -7   2   7      196.55      177.89     24.49 o 
  -6   2   7       17.24       28.09     14.33 o 
  -5   2   7       27.59       38.22     17.10 o 
  -4   2   7       83.96       66.43     26.88 o 
  -3   2   7      218.75      176.56     37.13 o 
  -2   2   7        0.76        4.20      7.96 o 
  -1   2   7     1099.19     1069.73     34.98 o 
   1   2   7       50.52       36.68     12.17 o 
   2   2   7      892.95      888.76     44.35 o 
   3   2   7      167.31      186.27     64.97 o 
   4   2   7      214.27      328.78     57.85 o 
   5   2   7      109.67        9.51     82.99 o 
   6   2   7       34.59       12.88     97.63 o 
   7   2   7       17.48        7.82    104.58 o 
   8   2   7       31.71       25.60    108.34 o 
   9   2   7        0.04       62.41    121.21 o 
 -10   3   7       94.36      123.06     27.47 o 
  -9   3   7       53.74       52.21     21.07 o 
  -8   3   7      350.49      304.40     31.19 o 
  -7   3   7      354.10      354.42     30.36 o 
  -6   3   7      181.42      180.14     22.50 o 
  -5   3   7      437.48      415.80     29.36 o 
  -4   3   7      291.08      254.27     22.93 o 
  -3   3   7      116.78      151.24     37.90 o 
  -2   3   7      817.95      909.36     34.37 o 
  -1   3   7       96.49       74.26     31.48 o 
   0   3   7      487.64      394.08     36.92 o 
   1   3   7        0.09        0.58     10.71 o 
   2   3   7      172.17      194.02     22.57 o 
   3   3   7      246.03      252.33     68.36 o 
   4   3   7      123.86      136.59     78.26 o 
   5   3   7       13.66        0.00     21.64 o 
   6   3   7        0.26        2.65     88.49 o 
   7   3   7      112.40        0.00     97.46 o 
   8   3   7        0.57       64.99    119.32 o 
   9   3   7        9.89        0.00    114.59 o 
 -10   4   7       13.67       25.10     21.27 o 
  -9   4   7       16.92       11.81     19.30 o 
  -8   4   7       29.50       43.63     19.09 o 
  -7   4   7      327.58      334.76     31.02 o 
  -6   4   7     1341.12     1345.67     51.29 o 
  -5   4   7      141.12      133.95     20.70 o 
  -4   4   7       19.54        2.97     12.23 o 
  -3   4   7       15.69       35.05     13.05 o 
  -2   4   7       67.71       84.24     15.88 o 
  -1   4   7      271.89       95.85     72.47 o 
   0   4   7      128.18      114.02     34.98 o 
   1   4   7      946.26     1097.00     42.39 o 
   2   4   7        2.64        3.69     14.08 o 
   3   4   7       59.62       62.80     48.32 o 
   4   4   7       46.16       67.15     68.02 o 
   5   4   7        7.32        0.00     21.04 o 
   6   4   7       70.90       36.37     92.72 o 
   7   4   7      157.00        0.00     93.29 o 
   8   4   7      114.40        4.69    110.85 o 
  -9   5   7        2.42        0.00     17.72 o 
  -8   5   7        4.84       12.85     17.29 o 
  -7   5   7       96.05      106.36     22.82 o 
  -6   5   7      731.37      595.61     37.44 o 
  -5   5   7       10.97       24.53     15.31 o 
  -4   5   7       16.67       28.45     13.90 o 
  -3   5   7       89.80       72.08     15.91 o 
  -2   5   7      102.32       93.63     17.15 o 
  -1   5   7      168.07      178.03     53.36 o 
   0   5   7      125.26      136.25     55.28 o 
   1   5   7       97.95       92.13     34.44 o 
   2   5   7       74.47       66.82     34.04 o 
   3   5   7      194.71      242.95     38.52 o 
   4   5   7       64.54       37.40     65.51 o 
   5   5   7       64.41       58.56     31.75 o 
   6   5   7       31.50        0.00     88.75 o 
   7   5   7       51.33        2.91     99.48 o 
   8   5   7       20.69       17.81    114.76 o 
  -9   6   7        7.53        7.96     19.85 o 
  -8   6   7       69.02       83.46     24.00 o 
  -7   6   7        2.94        0.00     15.67 o 
  -6   6   7       20.45       50.79     20.10 o 
  -5   6   7     1088.81     1062.14     46.59 o 
  -4   6   7     1250.42     1206.40     97.20 o 
  -3   6   7       32.05       22.86     14.45 o 
  -2   6   7        1.11        4.87     10.39 o 
  -1   6   7       13.78        5.31     12.85 o 
   0   6   7        6.36        0.00     12.79 o 
   1   6   7      204.40      145.92    116.50 o 
   3   6   7        9.45       10.82     25.97 o 
   4   6   7        5.50        0.00     24.21 o 
   5   6   7       97.20      136.17     87.53 o 
   6   6   7       40.70        0.00     82.45 o 
   7   6   7        1.86        0.00     89.27 o 
  -9   7   7       30.92       24.14     26.46 o 
  -8   7   7       10.38        8.95     19.23 o 
  -7   7   7      249.87      245.12     31.59 o 
  -6   7   7      104.71       98.52     23.26 o 
  -5   7   7       17.30        0.00     14.84 o 
  -4   7   7      446.21      377.07     32.95 o 
  -3   7   7       21.46       25.33     16.04 o 
  -2   7   7      227.54      200.41     24.09 o 
  -1   7   7        4.06        9.29     13.37 o 
   0   7   7     2105.91     2405.88     67.23 o 
   1   7   7      234.21      254.89     44.80 o 
   2   7   7       10.72        6.34     25.80 o 
   4   7   7        2.84        3.10     23.11 o 
   5   7   7        0.04        0.00     26.33 o 
   6   7   7       19.79        0.89     94.05 o 
  -8   8   7        2.21        5.31     20.30 o 
  -7   8   7        1.73        0.00     19.48 o 
  -6   8   7       13.86        8.92     17.25 o 
  -5   8   7        2.17        5.10     16.93 o 
  -4   8   7      131.73      161.82     26.58 o 
  -3   8   7      183.27      221.99     45.67 o 
  -2   8   7        4.52        3.93     14.10 o 
  -1   8   7      166.09      145.90     23.17 o 
   0   8   7       58.67       52.31     29.94 o 
   1   8   7       69.63       82.89     36.76 o 
   2   8   7       66.66       58.91     31.18 o 
   3   8   7        1.68        0.11     26.16 o 
   4   8   7       69.25       48.17     32.95 o 
   5   8   7        6.48        0.00     28.98 o 
   6   8   7        0.92        0.79     29.17 o 
  -7   9   7        4.47       23.35     22.14 o 
  -6   9   7       51.24       79.04     23.92 o 
  -5   9   7       61.39       75.00     23.25 o 
  -4   9   7       15.08       27.65     19.56 o 
  -3   9   7       44.11       56.19     20.56 o 
  -2   9   7       47.95       78.73     21.63 o 
  -1   9   7        2.70        0.00     26.32 o 
   0   9   7      239.07      260.41     50.27 o 
   1   9   7        0.94        0.00     28.19 o 
   2   9   7        5.46        0.00     29.64 o 
   3   9   7        2.66        2.80     28.84 o 
   4   9   7       35.91       17.44     34.61 o 
   5   9   7        0.71        0.00     31.21 o 
  -6  10   7        1.69        0.00     18.39 o 
  -5  10   7       66.62       58.22     23.74 o 
  -4  10   7       23.25       40.80     38.98 o 
  -3  10   7       58.49       53.53     22.18 o 
  -2  10   7      141.78      137.98     45.30 o 
  -1  10   7       80.84       44.23     36.70 o 
   0  10   7       46.22       42.43     36.46 o 
   1  10   7       37.13       48.51     36.85 o 
   2  10   7        8.89        0.00     30.21 o 
   3  10   7        4.36       34.94     37.37 o 
  -5  11   7        1.67       16.80     23.37 o 
  -4  11   7       80.36       73.90     25.82 o 
  -3  11   7        6.02       15.55     37.68 o 
  -2  11   7       40.91       30.60     37.98 o 
  -1  11   7       53.35       76.09     40.30 o 
   0  11   7       45.80       34.79     37.15 o 
   1  11   7        1.35        0.00     29.05 o 
   2  11   7        0.58        0.00     33.03 o 
  -2 -13   8        2.74        0.00     39.67 o 
  -1 -13   8       17.08       41.32     44.12 o 
   0 -13   8        1.71       12.77     39.24 o 
   2 -13   8       14.68       41.11     32.72 o 
   3 -13   8       16.75       26.84     31.38 o 
   4 -13   8        1.54       20.54     32.79 o 
   5 -13   8        9.20       12.18     31.23 o 
  -4 -12   8       59.23      103.42     52.73 o 
  -3 -12   8       76.05       59.09     69.92 o 
  -2 -12   8        9.23       21.24     36.27 o 
  -1 -12   8        3.21        0.00     24.61 o 
   0 -12   8       25.08       22.36     37.52 o 
   1 -12   8        0.18        0.00     23.97 o 
   2 -12   8        0.61        0.00     23.69 o 
   3 -12   8        5.38        5.45     29.27 o 
   4 -12   8      117.80      174.26     44.56 o 
   5 -12   8       15.44       10.66     28.64 o 
   6 -12   8        4.22       24.26     32.88 o 
  -5 -11   8        3.98       22.39     40.37 o 
  -4 -11   8       51.54       69.59     44.00 o 
  -3 -11   8      138.48      115.73     88.02 o 
  -2 -11   8        7.06        0.00     30.91 o 
  -1 -11   8       20.36       10.55     25.14 o 
   0 -11   8       64.40       39.57     22.44 o 
   1 -11   8       65.35       58.70     36.09 o 
   2 -11   8       32.90       38.70     37.49 o 
   3 -11   8      232.41      233.61     44.45 o 
   4 -11   8       47.92       61.04     35.35 o 
   5 -11   8        1.30        9.92     28.06 o 
   6 -11   8       12.63       24.10     33.16 o 
   7 -11   8       25.21       14.03     31.75 o 
  -6 -10   8       26.09       49.15     47.86 o 
  -5 -10   8      114.67       99.95     47.41 o 
  -4 -10   8       17.95       26.62     37.77 o 
  -3 -10   8        5.84        0.00     28.73 o 
  -2 -10   8       24.72       20.09     31.00 o 
  -1 -10   8       24.32       37.37     17.28 o 
   0 -10   8      168.71      161.97     48.67 o 
   1 -10   8      376.74      411.98     37.54 o 
   2 -10   8      141.34      113.20     83.99 o 
   3 -10   8      181.91      177.39    105.13 o 
   4 -10   8       11.58        0.00     21.76 o 
   5 -10   8        0.00        0.00     25.47 o 
   6 -10   8       16.02       27.82     28.60 o 
   7 -10   8        7.89        5.06     30.92 o 
   8 -10   8       10.88       12.31     36.46 o 
  -7  -9   8        4.05        0.00     38.10 o 
  -6  -9   8        3.19       28.56     39.79 o 
  -5  -9   8      242.10      258.39    167.44 o 
  -4  -9   8       42.24       23.06     40.80 o 
  -3  -9   8        6.19       38.40     32.79 o 
  -2  -9   8       82.95       74.56     40.74 o 
  -1  -9   8      297.15      277.70     28.03 o 
   0  -9   8        0.14        5.77     15.82 o 
   1  -9   8      131.75      123.19     44.17 o 
   2  -9   8       12.07       12.45     39.71 o 
   3  -9   8      188.70      162.38    121.86 o 
   4  -9   8       15.46       13.36     22.81 o 
   5  -9   8       44.02       47.47     31.12 o 
   6  -9   8       90.79      175.50     47.23 o 
   7  -9   8       36.81       85.69     42.15 o 
   8  -9   8       58.62      110.59     47.75 o 
  -7  -8   8        8.57        0.00     36.61 o 
  -6  -8   8       42.92       13.77     35.16 o 
  -5  -8   8       50.03       53.15     34.37 o 
  -4  -8   8      549.13       73.03    139.26 o 
  -3  -8   8       20.12       28.54     18.46 o 
  -2  -8   8        0.76        0.00     15.74 o 
  -1  -8   8       15.54        6.08     15.02 o 
   0  -8   8       42.37       21.48     21.16 o 
   1  -8   8       40.79       36.94     17.06 o 
   2  -8   8       98.45       90.11     53.77 o 
   3  -8   8      173.09       98.13     84.67 o 
   4  -8   8        9.31        8.74     21.26 o 
   5  -8   8      163.75      109.42     63.44 o 
   6  -8   8       12.91        0.00     29.84 o 
   7  -8   8       93.82      163.93     48.21 o 
   8  -8   8        4.42       14.44     35.53 o 
   9  -8   8       28.13       15.96     46.77 o 
  -8  -7   8        0.09       21.61     34.29 o 
  -7  -7   8       30.14        8.31     35.99 o 
  -6  -7   8        3.15        0.00     29.40 o 
  -5  -7   8        5.12       29.04     31.21 o 
  -4  -7   8       36.58       16.01     18.80 o 
  -3  -7   8      148.41      124.48     36.02 o 
  -2  -7   8       38.67        9.02     15.38 o 
  -1  -7   8      255.75      269.69     26.27 o 
   0  -7   8      321.06      351.85     28.52 o 
   1  -7   8      520.15      584.56     33.27 o 
   2  -7   8       12.22       15.50     21.63 o 
   3  -7   8       10.61        0.00     26.33 o 
   5  -7   8       26.32       11.01     26.45 o 
   6  -7   8       78.14       46.10     35.58 o 
   7  -7   8       23.13       38.82     36.89 o 
   8  -7   8       26.24       26.43     36.57 o 
   9  -7   8        1.79        0.00     38.87 o 
  -8  -6   8       16.23       17.19     34.07 o 
  -7  -6   8       13.83       18.69     33.34 o 
  -6  -6   8      137.81      120.41    136.71 o 
  -5  -6   8     1328.74     1493.44     58.44 o 
  -4  -6   8       67.90       65.27     32.12 o 
  -3  -6   8       96.81       79.38     37.00 o 
  -2  -6   8        2.72        0.00     12.40 o 
  -1  -6   8      729.48      772.91     37.58 o 
   0  -6   8      208.64      180.91     46.42 o 
   1  -6   8        2.11        0.00     11.67 o 
   3  -6   8       15.23        0.00     20.03 o 
   4  -6   8        0.84       12.23     23.13 o 
   5  -6   8       70.58       53.32     52.39 o 
   6  -6   8       26.98       18.46     50.96 o 
   7  -6   8       67.72      130.76     45.47 o 
   8  -6   8       71.89      110.36    106.61 o 
   9  -6   8       25.95       40.19     83.81 o 
  -9  -5   8       43.77       55.05     38.49 o 
  -8  -5   8        7.55        5.54     28.54 o 
  -7  -5   8        5.94        9.22     27.10 o 
  -6  -5   8        6.77        3.56     26.92 o 
  -5  -5   8      111.74      125.53     49.55 o 
  -4  -5   8      634.13      601.57     37.44 o 
  -3  -5   8      104.45       69.22     27.34 o 
  -2  -5   8       80.69       69.75     15.83 o 
  -1  -5   8       71.63       67.21     15.45 o 
   0  -5   8      364.53      404.59     26.30 o 
   1  -5   8     1114.19     1157.91     38.67 o 
   2  -5   8      648.27      624.80     44.48 o 
   3  -5   8      115.86       58.32     60.12 o 
   4  -5   8       11.34       20.75     22.17 o 
   5  -5   8       82.96      109.47     94.50 o 
   6  -5   8      190.72      201.90    106.04 o 
   7  -5   8      243.16      305.75    199.81 o 
   8  -5   8        6.14        0.00     30.33 o 
   9  -5   8       41.61       34.31     41.12 o 
  -9  -4   8       10.55       11.91     30.08 o 
  -8  -4   8       56.93       53.07     30.98 o 
  -7  -4   8        1.50        0.00     24.81 o 
  -6  -4   8     1279.50     1283.73     52.51 o 
  -5  -4   8      333.10      321.70     84.61 o 
  -4  -4   8      272.96      250.56     24.18 o 
  -3  -4   8      185.10      170.23     20.50 o 
  -1  -4   8       83.80       94.34     38.25 o 
   0  -4   8       34.28       66.79     21.41 o 
   1  -4   8      504.08      507.37     48.95 o 
   2  -4   8      107.33       95.28     33.97 o 
   3  -4   8      204.93      156.57    109.25 o 
   4  -4   8        0.11        0.00     21.83 o 
   5  -4   8        0.13        0.05     29.33 o 
   6  -4   8       11.22        0.86     25.64 o 
   7  -4   8      109.95      148.54     75.80 o 
   8  -4   8       34.75        5.86     20.64 o 
   9  -4   8       25.48       23.27     40.22 o 
  -9  -3   8       84.14      109.33     46.36 o 
  -8  -3   8        0.59        0.00     35.41 o 
  -7  -3   8       82.96       59.49     47.62 o 
  -6  -3   8     1124.74     1157.94     49.06 o 
  -5  -3   8        8.87       10.17     14.45 o 
  -4  -3   8      102.07      103.44     31.97 o 
  -3  -3   8        1.69        4.57     11.38 o 
  -2  -3   8        2.75        0.00     12.17 o 
  -1  -3   8     3658.84     3817.74     70.20 o 
   0  -3   8     2146.84     2286.53     50.03 o 
   1  -3   8      202.38      132.88     34.66 o 
   2  -3   8     1017.18     1199.12     31.71 o 
   3  -3   8       22.18        0.00     33.18 o 
   5  -3   8        0.35        3.33     24.80 o 
   6  -3   8      213.13       21.66     26.05 o 
   7  -3   8      192.59      202.53    100.82 o 
   8  -3   8      125.10      155.16     65.22 o 
   9  -3   8        0.25        0.00    129.90 o 
 -10  -2   8      154.47       69.03     49.21 o 
  -9  -2   8      114.53      126.96     96.24 o 
  -8  -2   8        9.89       14.81     17.42 o 
  -7  -2   8        2.33        0.00     14.67 o 
  -6  -2   8      511.17      555.17     35.72 o 
  -5  -2   8       41.92       27.71     15.68 o 
  -4  -2   8      161.05      138.55     34.49 o 
  -3  -2   8     1229.95     1301.47     44.34 o 
  -2  -2   8      214.94      232.20     19.70 o 
  -1  -2   8      822.79      888.64     32.22 o 
   0  -2   8      272.45      270.72     19.18 o 
   1  -2   8      881.37     1036.63     31.03 o 
   2  -2   8      446.30      599.89     39.41 o 
   3  -2   8       37.70      102.43     71.74 o 
   5  -2   8      104.92       49.29     81.46 o 
   6  -2   8       15.08       57.75     32.61 o 
   7  -2   8       15.52       11.85     28.89 o 
   8  -2   8       38.00        0.00    130.83 o 
   9  -2   8        0.04        0.00    127.23 o 
 -10  -1   8       82.72        0.00    123.34 o 
  -9  -1   8      120.39      158.70     46.95 o 
  -8  -1   8       15.51       26.12     17.97 o 
  -7  -1   8        2.18        0.00     14.29 o 
  -6  -1   8        5.16        0.00     12.84 o 
  -5  -1   8      357.90      323.93     26.85 o 
  -4  -1   8     1845.26     1821.91     51.66 o 
  -3  -1   8      210.58      223.65     56.24 o 
  -2  -1   8      171.05      186.44     47.27 o 
  -1  -1   8       29.70       37.50     18.34 o 
   0  -1   8      311.77      381.43     21.36 o 
   1  -1   8      337.56      340.48     20.16 o 
   2  -1   8      530.58      653.62     24.25 o 
   3  -1   8      243.62        0.00     67.03 o 
   4  -1   8      570.59      548.21     62.60 o 
   5  -1   8      310.83      261.71    176.65 o 
   6  -1   8      277.32      283.03    175.80 o 
   7  -1   8      167.05      243.68    164.52 o 
   8  -1   8        0.16       53.18    136.54 o 
   9  -1   8      234.41        0.00    131.55 o 
 -10   0   8       66.47       88.17     27.05 o 
  -9   0   8       12.32       32.69     20.48 o 
  -8   0   8      184.16      209.21     57.97 o 
  -7   0   8       68.46       68.51     21.35 o 
  -6   0   8      105.18       99.91     28.41 o 
  -5   0   8       13.06       19.08     13.40 o 
  -4   0   8        0.74        5.78     10.93 o 
  -3   0   8       23.74       13.01     11.08 o 
  -2   0   8     1303.26     1147.08     38.00 o 
  -1   0   8     2146.64     2135.02     50.02 o 
   0   0   8      661.93      764.15     29.49 o 
   1   0   8      382.87      377.59     21.50 o 
   2   0   8       59.17       30.50     18.99 o 
   3   0   8        1.37        2.77      9.28 o 
   4   0   8        0.36        7.97     25.26 o 
   5   0   8        8.74       14.08     27.41 o 
   6   0   8      304.36      362.66    224.88 o 
   7   0   8       97.36        0.00    112.68 o 
   8   0   8        0.16       19.52    122.67 o 
   9   0   8        0.25       43.76    139.93 o 
 -10   1   8       32.27       36.54     23.45 o 
  -9   1   8       71.00       84.19     24.79 o 
  -8   1   8       16.68       34.99     19.62 o 
  -7   1   8        4.88        5.61     15.48 o 
  -6   1   8        0.36        0.00     12.70 o 
  -5   1   8      699.79      637.13     33.41 o 
  -4   1   8       25.82       20.27     12.39 o 
  -3   1   8      284.59      292.55     23.85 o 
  -2   1   8      209.62      222.30     19.76 o 
  -1   1   8      231.78      256.65     20.13 o 
   0   1   8       15.56       12.14      9.55 o 
   1   1   8       82.18       18.24     15.63 o 
   2   1   8      589.57      587.13     29.09 o 
   3   1   8      338.49      542.72     49.08 o 
   4   1   8        1.02        0.00     26.11 o 
   5   1   8        8.14       24.91     29.85 o 
   6   1   8      111.97        0.00     99.91 o 
   7   1   8        0.27        0.00    101.21 o 
   8   1   8       24.92       20.65    126.51 o 
   9   1   8        0.43        0.00    129.53 o 
 -10   2   8       64.93      101.73     33.32 o 
  -9   2   8        0.87        9.76     18.77 o 
  -8   2   8       19.51       22.67     17.51 o 
  -7   2   8        6.91        9.34     15.20 o 
  -6   2   8      203.52      209.03     24.97 o 
  -5   2   8       80.07       79.76     24.31 o 
  -4   2   8       33.32       43.40     18.47 o 
  -3   2   8        8.10        5.47     10.26 o 
  -2   2   8        6.95       84.12     93.00 o 
  -1   2   8        9.79       14.06     20.79 o 
   1   2   8     1205.51     1370.35     43.26 o 
   2   2   8      311.72      328.86     25.85 o 
   3   2   8        5.62        0.00     12.67 o 
   4   2   8        1.05        0.00     14.26 o 
   5   2   8        1.64       45.34     98.24 o 
   6   2   8        5.71        0.00    102.93 o 
   7   2   8       60.12        0.00    108.40 o 
   8   2   8        2.42        0.00    120.47 o 
   9   2   8       30.62        0.00    123.69 o 
 -10   3   8        2.32       29.94     22.89 o 
  -9   3   8      336.05      359.53     47.52 o 
  -8   3   8       13.24       37.84     20.28 o 
  -7   3   8      147.60      121.02     23.15 o 
  -6   3   8      443.74      394.58     32.22 o 
  -5   3   8        2.40        7.40     13.66 o 
  -4   3   8        1.69        5.91     12.66 o 
  -3   3   8       51.92       75.78     15.54 o 
  -2   3   8     1097.63     1030.97     38.48 o 
  -1   3   8      166.55      171.99     47.02 o 
   0   3   8     1753.53     1706.00     67.47 o 
   1   3   8      113.21       83.93     28.12 o 
   2   3   8        4.10        7.29     14.11 o 
   3   3   8        0.09        0.11     15.51 o 
   4   3   8       53.54       48.16     70.01 o 
   5   3   8      602.78        8.36    100.93 o 
   6   3   8       51.41        0.00    106.49 o 
   7   3   8       17.34        8.64    103.62 o 
   8   3   8      180.14        0.00    125.88 o 
  -9   4   8       92.23      118.72     27.47 o 
  -8   4   8       85.11       99.26     23.91 o 
  -7   4   8       30.11       40.30     18.61 o 
  -6   4   8      601.60      643.62     38.88 o 
  -5   4   8      624.15      580.27     36.23 o 
  -4   4   8      353.86      356.89     27.57 o 
  -3   4   8      129.41      133.49     19.26 o 
  -2   4   8      948.62     1015.26     40.05 o 
  -1   4   8       80.40       32.27     37.32 o 
   0   4   8      386.80      393.79     26.89 o 
   1   4   8      132.52      141.54     37.00 o 
   2   4   8      708.13      837.13     43.24 o 
   4   4   8        0.75        0.00     18.25 o 
   5   4   8        6.45        2.67     98.52 o 
   6   4   8      228.59        0.00     86.88 o 
   7   4   8       65.59       28.21    120.63 o 
   8   4   8       24.28       21.32    127.01 o 
  -9   5   8        2.96        0.00     19.89 o 
  -8   5   8        8.15        7.51     17.15 o 
  -7   5   8        0.10        7.61     16.28 o 
  -6   5   8       63.35       76.20     20.70 o 
  -5   5   8       34.86       23.45     16.25 o 
  -4   5   8       15.73        8.25     14.08 o 
  -3   5   8        6.74        1.20     12.77 o 
  -2   5   8       11.41        4.00     12.31 o 
  -1   5   8      248.33      289.33     25.61 o 
   0   5   8     2043.64     2246.63     63.29 o 
   1   5   8      574.69      682.94     38.99 o 
   2   5   8      125.37       86.88     81.03 o 
   3   5   8       54.58       54.84     35.74 o 
   4   5   8      189.54      163.11    101.89 o 
   5   5   8       12.46        6.62    100.21 o 
   6   5   8       14.34        0.00     86.58 o 
   7   5   8        1.56        0.00    108.25 o 
  -9   6   8       91.25      107.09     28.22 o 
  -8   6   8        8.81       31.20     20.97 o 
  -7   6   8       75.70       89.71     23.33 o 
  -6   6   8        0.11        1.90     17.21 o 
  -5   6   8        0.01        0.02     15.24 o 
  -4   6   8      264.51      276.47     28.02 o 
  -3   6   8       31.93       23.80     15.60 o 
  -2   6   8      183.15      169.38     34.27 o 
  -1   6   8       88.93       85.17     18.17 o 
   0   6   8      805.34      722.58     39.20 o 
   1   6   8      175.87      125.82     89.25 o 
   2   6   8       29.42        4.54     32.83 o 
   3   6   8      233.22      194.16    146.83 o 
   4   6   8       73.53       78.10     43.71 o 
   5   6   8       38.45       34.19     30.85 o 
   6   6   8        2.33       11.96    108.27 o 
   7   6   8      102.11        0.00    116.54 o 
  -8   7   8        4.98        8.77     19.08 o 
  -7   7   8        2.52       14.43     19.87 o 
  -6   7   8      106.24      130.78     25.45 o 
  -5   7   8      114.93      119.87     23.59 o 
  -4   7   8      173.16      170.42     25.38 o 
  -3   7   8       59.15       67.65     19.51 o 
  -2   7   8       15.81       20.42     16.56 o 
  -1   7   8       42.22       49.78     18.48 o 
   0   7   8      155.24      143.60     35.92 o 
   1   7   8      367.51      343.46     47.47 o 
   3   7   8       55.61       57.94     31.57 o 
   4   7   8       14.91       26.46     28.12 o 
   5   7   8       63.70       34.31     39.60 o 
   6   7   8       39.72        0.00    110.83 o 
  -8   8   8       84.62      101.26     30.33 o 
  -7   8   8        0.57        1.65     19.26 o 
  -6   8   8        6.09       12.50     18.72 o 
  -5   8   8        0.02        0.00     16.36 o 
  -4   8   8       50.42       35.80     19.54 o 
  -3   8   8       25.67       19.28     13.54 o 
  -2   8   8        0.00        0.00     13.99 o 
  -1   8   8      130.26      167.88     40.69 o 
   0   8   8       60.28       44.99     29.10 o 
   1   8   8       18.23       26.75     28.62 o 
   2   8   8       17.76       15.37     29.34 o 
   3   8   8       11.46       14.70     29.05 o 
   4   8   8       52.64       44.62     33.50 o 
   5   8   8        0.77        3.73     28.69 o 
  -7   9   8       20.71       18.68     21.16 o 
  -6   9   8        3.55        1.78     19.52 o 
  -5   9   8      306.96      275.47     34.08 o 
  -4   9   8       87.43       81.57     24.20 o 
  -3   9   8       13.34        8.73     17.29 o 
  -2   9   8       81.45      100.08     24.45 o 
  -1   9   8       48.54       28.64     31.96 o 
   0   9   8      117.89      103.62     41.56 o 
   1   9   8       12.24        4.49     25.28 o 
   2   9   8       28.27       47.10     34.35 o 
   3   9   8        2.63        0.00     31.42 o 
   4   9   8        6.41       33.64     32.88 o 
  -6  10   8       26.75       11.84     22.61 o 
  -5  10   8        6.78        0.00     18.41 o 
  -4  10   8       74.68       82.45     44.45 o 
  -3  10   8       54.47       56.61     23.54 o 
  -2  10   8       11.27        0.00     24.86 o 
  -1  10   8       64.20       48.55     34.74 o 
   0  10   8      183.69      124.01     46.14 o 
   1  10   8      103.40      113.09     43.28 o 
   2  10   8       14.74        0.00     33.05 o 
   3  10   8      134.20      159.91     49.34 o 
  -4  11   8        8.95       44.67     46.34 o 
  -3  11   8       66.71      153.48     54.92 o 
  -2  11   8        0.22       26.60     31.79 o 
  -1  11   8      182.52      157.02     47.82 o 
   0  11   8        8.41        0.00     31.77 o 
  -1 -13   9        0.73       23.89     27.51 o 
   2 -13   9        0.06        0.00     32.14 o 
   3 -13   9       33.38       33.25     36.48 o 
   4 -13   9        2.49        0.00     32.03 o 
  -3 -12   9        4.12       34.20     41.78 o 
  -2 -12   9       31.64       49.78     41.45 o 
  -1 -12   9       25.28       53.88     34.78 o 
   0 -12   9       40.39        0.00     77.91 o 
   1 -12   9        0.00        0.00     21.77 o 
   2 -12   9       34.84       55.16     33.53 o 
   3 -12   9        0.01        0.00     26.45 o 
   4 -12   9        1.36        0.00     29.34 o 
   5 -12   9       19.13       74.66     38.35 o 
  -4 -11   9        5.36       11.06     36.99 o 
  -3 -11   9       16.34       44.32     55.05 o 
  -2 -11   9       40.77       75.21     46.23 o 
  -1 -11   9        1.61        0.00     27.90 o 
   0 -11   9       49.57       76.02     39.62 o 
   1 -11   9       12.47        0.00     23.65 o 
   2 -11   9        4.94        0.00     25.89 o 
   3 -11   9       10.02       32.72     29.10 o 
   4 -11   9       25.68       54.46     32.42 o 
   5 -11   9       32.45       81.32     39.89 o 
   6 -11   9       24.19       73.44     40.95 o 
   7 -11   9        0.00       25.60     33.68 o 
  -5 -10   9       15.75       38.15     42.14 o 
  -4 -10   9       39.39       53.52     44.44 o 
  -3 -10   9      312.19      259.46    162.57 o 
  -2 -10   9      170.46      119.81    101.28 o 
  -1 -10   9      348.85      383.65     35.77 o 
   0 -10   9       54.85       74.08     36.46 o 
   1 -10   9       94.77       84.53     57.77 o 
   2 -10   9      137.42      119.99     87.08 o 
   3 -10   9      163.46      166.55     99.33 o 
   4 -10   9      231.61      226.15    137.74 o 
   5 -10   9       28.35       64.19     35.00 o 
   6 -10   9        2.94        0.00     27.77 o 
   7 -10   9        0.29        0.00     30.64 o 
  -6  -9   9        6.44        4.33     38.97 o 
  -5  -9   9       17.96       26.82     37.27 o 
  -4  -9   9       33.17       21.06     35.16 o 
  -3  -9   9        0.38        0.00     29.10 o 
  -2  -9   9        3.54        8.51     17.42 o 
  -1  -9   9       14.07       19.23     16.61 o 
   0  -9   9       38.38       53.30     19.33 o 
   1  -9   9       47.58       27.13     25.41 o 
   3  -9   9       14.10       10.66     26.24 o 
   4  -9   9       80.29      100.64     53.72 o 
   5  -9   9      195.42      223.68    141.65 o 
   6  -9   9       50.06       83.67     38.80 o 
   7  -9   9        9.10       32.90     38.48 o 
   8  -9   9       29.11       52.59     46.25 o 
  -7  -8   9       18.66        0.00     36.29 o 
  -6  -8   9       76.12       77.55     43.22 o 
  -5  -8   9        7.98        0.00     28.05 o 
  -4  -8   9      115.13      115.09     75.11 o 
  -3  -8   9       30.82       14.08     20.64 o 
  -2  -8   9       24.74        9.17     14.85 o 
  -1  -8   9      437.80      470.37     36.01 o 
   0  -8   9       58.59       36.78     21.12 o 
   1  -8   9       58.76       50.53     24.66 o 
   2  -8   9       61.81       53.80     27.73 o 
   3  -8   9        5.01        0.00     24.07 o 
   4  -8   9       53.13       42.37     46.48 o 
   5  -8   9       51.80       58.86     28.64 o 
   6  -8   9       31.32       51.42     63.54 o 
   7  -8   9        7.55        1.88     32.56 o 
   8  -8   9        0.09       30.53     39.78 o 
  -8  -7   9        2.31       28.18     33.27 o 
  -7  -7   9        2.67       17.38     37.92 o 
  -6  -7   9      178.62      194.98     71.88 o 
  -5  -7   9        4.09        0.00     29.86 o 
  -4  -7   9       64.68       66.63     23.08 o 
  -3  -7   9      225.35      216.88     46.96 o 
  -2  -7   9       63.75       26.97     26.03 o 
  -1  -7   9      257.77      253.03     26.63 o 
   0  -7   9       41.67       46.70     17.51 o 
   1  -7   9      157.46      189.58     22.76 o 
   2  -7   9        1.26        0.00     47.82 o 
   3  -7   9       14.93        0.00     22.22 o 
   4  -7   9      356.75        0.00    106.77 o 
   5  -7   9      229.92      173.58    113.43 o 
   6  -7   9       12.17        0.00     24.62 o 
   7  -7   9       11.38       18.27     35.90 o 
   8  -7   9       11.75        7.68     36.85 o 
   9  -7   9       50.25       76.76     52.64 o 
  -8  -6   9       62.84       60.43     39.08 o 
  -7  -6   9       48.04       11.85     55.88 o 
  -6  -6   9       69.18       77.08     80.99 o 
  -5  -6   9       86.46      110.67     36.56 o 
  -4  -6   9      252.86      210.62     68.58 o 
  -3  -6   9      254.48      243.22     41.86 o 
  -2  -6   9      291.35      165.29    116.83 o 
  -1  -6   9      374.39      350.67     46.19 o 
   0  -6   9        0.34       11.51     14.58 o 
   1  -6   9      145.41      187.97     62.02 o 
   2  -6   9       52.50       56.61     52.44 o 
   3  -6   9      267.90      220.55    122.68 o 
   5  -6   9       17.46       12.60     28.62 o 
   6  -6   9       58.47       60.60     56.12 o 
   7  -6   9      230.49      197.14    164.48 o 
   8  -6   9        4.06        0.00     32.83 o 
   9  -6   9       24.45       54.85     49.05 o 
  -8  -5   9        6.37        4.30     46.68 o 
  -7  -5   9      108.00      147.78     64.87 o 
  -6  -5   9       43.11       65.83     22.33 o 
  -5  -5   9        0.86        8.25     15.89 o 
  -4  -5   9      588.82      678.63     39.59 o 
  -3  -5   9      456.19      504.24     33.89 o 
  -2  -5   9       15.93        0.00      5.79 o 
  -1  -5   9      284.38      317.33     25.77 o 
   0  -5   9      433.05      467.74     27.87 o 
   1  -5   9      146.99      142.17     36.74 o 
   2  -5   9      140.94      124.55    114.73 o 
   3  -5   9        4.70       10.66     23.46 o 
   5  -5   9       74.29       70.62     43.27 o 
   6  -5   9       64.18      132.57     46.97 o 
   7  -5   9       14.89       26.98     34.62 o 
   8  -5   9       27.29        0.00     38.28 o 
   9  -5   9        8.38        0.00     38.05 o 
  -9  -4   9        0.14       31.75     33.26 o 
  -8  -4   9        1.17      121.39    168.66 o 
  -7  -4   9       26.39       36.15     26.30 o 
  -6  -4   9      583.58      639.81     42.00 o 
  -5  -4   9      314.14      399.53     32.55 o 
  -4  -4   9      103.77       68.92     48.72 o 
  -3  -4   9      496.09      450.44     31.35 o 
  -2  -4   9       75.88       65.95     22.57 o 
  -1  -4   9      353.17      447.14     27.61 o 
   0  -4   9       16.35       14.57     10.59 o 
   1  -4   9       55.11       64.89     18.80 o 
   2  -4   9      277.25      263.82    156.72 o 
   3  -4   9        4.15       33.76     24.97 o 
   4  -4   9      325.02      231.41    144.57 o 
   5  -4   9       27.57       69.38     35.44 o 
   6  -4   9      303.19       72.16    141.04 o 
   7  -4   9       15.92       13.68     33.72 o 
   8  -4   9      171.49       52.62     34.62 o 
   9  -4   9        0.96       23.35     40.17 o 
  -9  -3   9        3.07       17.22     31.36 o 
  -8  -3   9      307.67      264.93    184.62 o 
  -7  -3   9      183.71      217.10     58.31 o 
  -6  -3   9      386.87      375.59     32.64 o 
  -5  -3   9     2390.64     2424.39     67.74 o 
  -4  -3   9      108.69      162.29     39.51 o 
  -3  -3   9      964.21      956.34     39.98 o 
  -2  -3   9      128.39      132.22     24.24 o 
  -1  -3   9     1385.46     1582.32     46.24 o 
   0  -3   9      562.46      561.55     27.10 o 
   1  -3   9       71.53       80.05     22.00 o 
   3  -3   9       29.21       23.17     51.43 o 
   4  -3   9      167.14      112.81     74.19 o 
   5  -3   9       28.10        0.00     27.93 o 
   6  -3   9      354.77       12.07    139.21 o 
   7  -3   9       19.86       28.39     34.77 o 
   8  -3   9        5.10        0.00     60.28 o 
   9  -3   9        0.06        0.00    137.39 o 
  -9  -2   9      160.65        0.00    117.61 o 
  -8  -2   9        8.31        8.08     33.01 o 
  -7  -2   9        6.09        0.67     16.28 o 
  -6  -2   9       27.67        6.84     31.71 o 
  -5  -2   9     1204.56     1146.38     45.97 o 
  -4  -2   9      168.38      167.91     39.71 o 
  -3  -2   9       36.13       40.51     14.18 o 
  -2  -2   9       89.10       80.50     17.89 o 
  -1  -2   9      826.88      930.23     35.57 o 
   0  -2   9      818.79      853.42     32.13 o 
   1  -2   9     1914.20     2031.00     45.64 o 
   2  -2   9      491.29      687.06     68.29 o 
   3  -2   9       82.77        8.16     43.22 o 
   4  -2   9        0.18       15.63     24.05 o 
   5  -2   9        0.30       10.71     25.65 o 
   6  -2   9       28.69       39.29     37.44 o 
   7  -2   9       42.38       48.23     46.78 o 
   8  -2   9       24.33        0.00    119.41 o 
   9  -2   9        9.57        1.85    142.95 o 
  -9  -1   9        7.97        0.00     21.28 o 
  -8  -1   9        0.69       20.18     19.35 o 
  -7  -1   9      129.18      139.60     29.40 o 
  -6  -1   9      131.28      110.47     21.01 o 
  -5  -1   9        7.71       24.55     14.21 o 
  -4  -1   9        5.09        0.00     14.18 o 
  -3  -1   9        1.32       10.14     11.61 o 
  -2  -1   9      340.16      430.20     26.65 o 
  -1  -1   9        2.86        6.43      9.92 o 
   0  -1   9     1314.29     1370.36     40.74 o 
   1  -1   9       13.19        2.04      9.26 o 
   2  -1   9       89.43      109.45     38.80 o 
   3  -1   9       12.38        6.17     20.10 o 
   4  -1   9        3.43       23.60     39.09 o 
   5  -1   9       39.61       48.21     39.53 o 
   6  -1   9       37.42       53.55     41.42 o 
   7  -1   9       18.59       27.32    136.04 o 
   8  -1   9        0.35        0.00    137.72 o 
   9  -1   9       44.03        0.00    140.30 o 
  -9   0   9      225.84      230.23     32.24 o 
  -8   0   9        3.83        0.00     16.08 o 
  -7   0   9       60.94       29.96     17.69 o 
  -6   0   9     1083.01     1094.56     47.35 o 
  -5   0   9      119.48      104.21     23.77 o 
  -4   0   9      236.23      225.03     39.34 o 
  -3   0   9      277.32      225.32     47.40 o 
  -2   0   9      752.13      829.77     34.69 o 
  -1   0   9      130.24       87.68     40.63 o 
   0   0   9       16.19        8.75     16.86 o 
   1   0   9       39.81       47.43     18.93 o 
   2   0   9       47.88        5.11     20.00 o 
   3   0   9        6.52        0.00     27.91 o 
   4   0   9      135.52       85.79     58.62 o 
   5   0   9      292.45      272.84    157.98 o 
   6   0   9       65.42        2.78    129.96 o 
   7   0   9       27.87        0.00    136.59 o 
   8   0   9       33.06        0.00    139.34 o 
   9   0   9       11.92       13.81    143.64 o 
  -9   1   9       18.36       36.17     22.62 o 
  -8   1   9        3.47        0.00     17.63 o 
  -7   1   9        0.03        0.00     15.05 o 
  -6   1   9      288.44      258.96     27.28 o 
  -5   1   9       48.88       33.87     15.48 o 
  -4   1   9       94.05      103.70     19.25 o 
  -3   1   9       78.94       87.48     16.91 o 
  -2   1   9       37.49       28.01     12.06 o 
  -1   1   9      628.76      616.01     30.71 o 
   0   1   9        1.00        1.58      9.07 o 
   2   1   9      524.32      675.86     32.82 o 
   3   1   9      130.19      194.23     46.74 o 
   4   1   9      206.49      104.05     78.91 o 
   5   1   9      225.65        0.00    119.50 o 
   6   1   9       32.74       27.45    137.89 o 
   7   1   9       12.63        0.00    135.85 o 
   8   1   9        0.64       20.09    137.15 o 
  -9   2   9      168.17      195.61     31.43 o 
  -8   2   9        2.24        0.00     17.28 o 
  -7   2   9       66.16       89.12     22.09 o 
  -6   2   9       76.50       81.98     21.10 o 
  -5   2   9      103.19      105.96     37.37 o 
  -4   2   9      509.63      554.26     32.23 o 
  -3   2   9      580.20      596.27     31.83 o 
  -2   2   9      800.22      804.04     35.14 o 
  -1   2   9        0.79        4.57     10.61 o 
   0   2   9       33.27       44.89     21.32 o 
   1   2   9      628.41      869.20     37.77 o 
   2   2   9       17.86        8.65     12.41 o 
   3   2   9      519.20      679.29     81.76 o 
   4   2   9      159.26       44.73     39.93 o 
   5   2   9      211.45       11.31    116.80 o 
   6   2   9      102.53        0.00    129.77 o 
   7   2   9       20.60       18.72    132.68 o 
   8   2   9        2.46        0.00    123.28 o 
  -9   3   9       14.76        7.96     22.09 o 
  -8   3   9      336.48      320.35     34.26 o 
  -7   3   9        0.68        9.80     17.27 o 
  -6   3   9      120.64      130.18     23.18 o 
  -5   3   9        0.15        0.00     12.99 o 
  -4   3   9     1618.52     1469.55     89.07 o 
  -3   3   9      291.21      263.47     54.37 o 
  -2   3   9        0.21        6.61     12.08 o 
  -1   3   9      676.55      696.71     33.93 o 
   0   3   9      101.93      121.33     34.81 o 
   1   3   9      294.05      399.00     58.01 o 
   2   3   9        0.02        0.00     13.31 o 
   3   3   9       88.14      108.33     32.18 o 
   4   3   9        0.32        0.00    116.59 o 
   5   3   9      187.39        0.00    121.43 o 
   6   3   9      390.21        0.00    109.29 o 
   7   3   9       76.81       10.40    117.50 o 
   8   3   9        0.28        0.00    143.58 o 
  -9   4   9       28.66       50.18     23.77 o 
  -8   4   9      109.76      157.18     28.06 o 
  -7   4   9        0.27        0.05     14.92 o 
  -6   4   9      250.63      259.31     29.27 o 
  -5   4   9       12.50       12.45     14.92 o 
  -4   4   9        5.63       26.38     15.53 o 
  -3   4   9      301.07      280.16     24.86 o 
  -2   4   9      186.93      179.56     23.44 o 
  -1   4   9        0.03        0.00      6.41 o 
   0   4   9       15.46       30.13     15.08 o 
   1   4   9      247.20      266.80     26.13 o 
   2   4   9      182.17      227.19     27.62 o 
   3   4   9      107.11      120.89     97.60 o 
   5   4   9        0.29        0.00    106.42 o 
   6   4   9        2.62        0.00    119.06 o 
   7   4   9       30.18        0.00    132.92 o 
  -9   5   9       47.12       39.19     24.22 o 
  -8   5   9       22.26       15.54     26.01 o 
  -7   5   9        2.17        0.00     16.74 o 
  -6   5   9        5.88        0.00     14.98 o 
  -5   5   9       84.24      103.33     22.69 o 
  -4   5   9       18.56       28.59     15.24 o 
  -3   5   9      993.79      888.97     44.57 o 
  -2   5   9      156.82      145.48     21.48 o 
  -1   5   9        3.17        6.51     14.25 o 
   0   5   9      106.02      116.37     30.75 o 
   1   5   9      119.48      107.04     33.16 o 
   2   5   9      358.15       36.03    101.02 o 
   3   5   9        3.10        3.28     20.76 o 
   4   5   9      117.64      124.09     85.46 o 
   5   5   9        0.73        0.00    109.75 o 
   6   5   9       40.34       24.52    113.05 o 
   7   5   9        0.37       24.19    131.09 o 
  -8   6   9        5.02        0.00     19.77 o 
  -7   6   9        0.32        1.08     16.82 o 
  -6   6   9       93.86       80.95     23.37 o 
  -5   6   9      602.50      555.42     99.45 o 
  -4   6   9      181.01      136.03     24.26 o 
  -3   6   9        8.04        2.27     12.76 o 
  -2   6   9      376.37      366.40     45.45 o 
  -1   6   9        5.42       28.37     15.62 o 
   0   6   9      452.38      515.03     35.59 o 
   1   6   9       52.09       42.55     24.41 o 
   2   6   9       34.61       35.52     25.31 o 
   3   6   9       51.33       44.67     52.52 o 
   4   6   9        0.00        0.00     24.59 o 
   5   6   9      105.92        0.00    109.81 o 
   6   6   9       28.15       62.30    125.99 o 
  -8   7   9      107.27      120.20     29.65 o 
  -7   7   9       24.45       43.36     21.69 o 
  -6   7   9        4.20        9.36     16.92 o 
  -5   7   9      188.50      175.92     27.44 o 
  -4   7   9        0.11        1.13     19.17 o 
  -3   7   9       30.06        7.61     15.77 o 
  -2   7   9       71.81       72.76     20.90 o 
  -1   7   9      236.63      245.71     27.90 o 
   0   7   9       11.54       10.60     24.58 o 
   1   7   9       37.65       34.68     30.16 o 
   2   7   9       20.71       20.95     27.04 o 
   3   7   9      141.55      149.84     87.23 o 
   4   7   9        5.86        0.00     28.19 o 
   5   7   9        5.74       40.24    117.63 o 
  -7   8   9       47.77       72.38     27.58 o 
  -6   8   9        4.26        0.00     18.18 o 
  -5   8   9      207.02      227.75     33.53 o 
  -4   8   9        1.33        0.00     16.11 o 
  -3   8   9       49.47       53.14     32.92 o 
  -2   8   9        1.18        0.00     14.66 o 
  -1   8   9      253.53      225.14     44.45 o 
   0   8   9       28.87       37.24     26.80 o 
   1   8   9       57.47       36.83     31.81 o 
   2   8   9       27.38       70.27     35.94 o 
   3   8   9       10.79       25.75     31.55 o 
   4   8   9       20.04       28.45     33.98 o 
  -6   9   9       28.38       30.03     23.85 o 
  -5   9   9        0.00        0.00     18.99 o 
  -4   9   9       18.80       24.07     20.19 o 
  -3   9   9       43.32       51.85     24.71 o 
  -2   9   9        0.07        0.00     18.91 o 
  -1   9   9       16.23       15.16     28.99 o 
   0   9   9      136.35      148.16     42.60 o 
   1   9   9      124.38      143.38     43.99 o 
   2   9   9        9.57        6.47     30.36 o 
   3   9   9        1.88        0.26     31.03 o 
  -5  10   9       11.64        0.94     21.77 o 
  -4  10   9        0.68       10.32     14.01 o 
  -3  10   9        0.14        0.00     27.06 o 
  -2  10   9       97.64       73.27     36.85 o 
  -1  10   9       10.68       14.83     30.03 o 
   0  10   9       12.04       15.46     29.53 o 
   1  10   9       49.57       96.39     43.10 o 
   1 -13  10       43.45       51.23     37.02 o 
   2 -13  10        9.15        0.00     31.44 o 
   3 -13  10        5.96        0.00     29.55 o 
  -3 -12  10        6.25        7.20     37.90 o 
  -2 -12  10        1.69        0.00     31.86 o 
  -1 -12  10       25.78       17.99     34.54 o 
   0 -12  10        1.80        0.00     27.78 o 
   1 -12  10       18.87        0.00     28.22 o 
   2 -12  10       10.89       22.76     28.97 o 
   3 -12  10        1.60        4.15     28.69 o 
   4 -12  10        2.05       14.18     30.86 o 
   5 -12  10        7.71        0.00     30.51 o 
  -4 -11  10       21.76       12.63     38.30 o 
  -3 -11  10        4.93        0.00     30.99 o 
  -2 -11  10       12.17       19.07     19.83 o 
  -1 -11  10       14.93        0.00     31.50 o 
   0 -11  10       19.46       16.83     32.76 o 
   1 -11  10      133.96      142.39    125.03 o 
   2 -11  10       67.09       65.78     48.99 o 
   3 -11  10       43.08       43.30     50.99 o 
   4 -11  10        1.76       12.62     28.27 o 
   5 -11  10        6.10        0.00     29.73 o 
   6 -11  10        3.69       32.85     33.31 o 
  -5 -10  10        7.87       40.66     42.46 o 
  -4 -10  10        0.61       51.83     39.31 o 
  -3 -10  10        6.88       26.74     33.39 o 
  -2 -10  10        0.14        8.69     13.58 o 
  -1 -10  10       23.89       21.19     20.09 o 
   0 -10  10       49.69       63.90     59.90 o 
   1 -10  10        5.50        6.20     24.79 o 
   2 -10  10       18.82        9.37     24.37 o 
   3 -10  10       53.82       69.48     31.03 o 
   4 -10  10       41.64       48.16     30.42 o 
   5 -10  10       36.24       89.83     38.78 o 
   6 -10  10        9.55       30.18     31.12 o 
   7 -10  10        6.31        0.00     37.78 o 
  -6  -9  10        7.96        5.99     40.35 o 
  -5  -9  10        1.95        0.00     34.81 o 
  -4  -9  10       27.01       53.07     38.68 o 
  -3  -9  10      408.05      387.48    236.67 o 
  -2  -9  10      160.38       58.68     32.45 o 
  -1  -9  10        0.36        5.24     17.05 o 
   0  -9  10        9.67       11.92     17.21 o 
   1  -9  10       37.15       42.62     27.47 o 
   2  -9  10        7.94        0.00     20.73 o 
   3  -9  10       13.22       44.65     29.60 o 
   4  -9  10      249.15      229.85    165.77 o 
   5  -9  10       32.10       30.83     27.17 o 
   6  -9  10        1.60       10.19     30.39 o 
   7  -9  10        4.08       18.65     39.09 o 
  -7  -8  10        1.14        0.00     35.40 o 
  -6  -8  10       24.31       52.09     39.65 o 
  -5  -8  10       80.84       87.31     38.67 o 
  -4  -8  10      126.04      183.63    100.92 o 
  -3  -8  10       69.88       77.19     24.55 o 
  -2  -8  10      109.18       71.68     23.42 o 
  -1  -8  10        7.94        8.20     17.83 o 
   0  -8  10      643.14      720.95     41.43 o 
   1  -8  10        8.71        0.00     23.83 o 
   2  -8  10      169.77       81.84     73.98 o 
   3  -8  10       12.30        7.15     53.79 o 
   5  -8  10        0.73        2.34     31.42 o 
   6  -8  10        1.81        9.65     30.09 o 
   7  -8  10        0.44        0.00     34.64 o 
   8  -8  10       56.00       79.98     52.44 o 
  -7  -7  10        1.81       11.98     46.17 o 
  -6  -7  10       80.60       87.37     40.52 o 
  -5  -7  10       44.63       34.16     30.27 o 
  -4  -7  10       43.89       54.12     22.94 o 
  -2  -7  10      204.31      208.38     26.41 o 
  -1  -7  10      512.04      518.59     35.71 o 
   0  -7  10      733.36      754.83     47.19 o 
   1  -7  10      104.12      116.24     90.44 o 
   2  -7  10       14.83        3.34     36.93 o 
   3  -7  10       30.39        0.64     51.59 o 
   4  -7  10       52.83       38.71     66.89 o 
   5  -7  10        4.54        0.00     24.18 o 
   6  -7  10       14.20        0.00     37.78 o 
   7  -7  10       19.36        0.00     38.57 o 
   8  -7  10        0.03       27.89     43.88 o 
  -8  -6  10        5.43       26.16     40.85 o 
  -7  -6  10       16.51        4.28     28.60 o 
  -6  -6  10        1.12        9.58     28.61 o 
  -5  -6  10      400.28      402.60     35.98 o 
  -4  -6  10      368.46      330.35     32.56 o 
  -3  -6  10        9.14        6.03     15.93 o 
  -2  -6  10        5.52        0.00     14.28 o 
  -1  -6  10      283.91      322.05     29.20 o 
   0  -6  10     1022.14     1095.87     44.79 o 
   1  -6  10       93.23       75.93     58.23 o 
   2  -6  10      138.80      136.45    104.42 o 
   3  -6  10       65.75       27.06     43.27 o 
   5  -6  10       90.77      156.19     85.72 o 
   6  -6  10       44.16       28.95     32.33 o 
   7  -6  10       20.62       22.67     38.93 o 
   8  -6  10        4.25        8.33     40.47 o 
  -8  -5  10        0.82       17.26     34.37 o 
  -7  -5  10       14.13        4.56     27.18 o 
  -6  -5  10       26.16       36.01     20.55 o 
  -5  -5  10      108.27      113.12     24.75 o 
  -4  -5  10      736.71      771.79     43.97 o 
  -3  -5  10        7.86        2.39     15.30 o 
  -2  -5  10      130.03      150.28     21.81 o 
  -1  -5  10       15.49        0.00     12.01 o 
   0  -5  10        9.31        7.27     12.86 o 
   1  -5  10      170.46      148.28     79.57 o 
   2  -5  10       44.75       39.16     28.82 o 
   3  -5  10      259.73      207.89    128.64 o 
   4  -5  10      186.48      118.37     91.83 o 
   5  -5  10       54.48       59.05     37.23 o 
   6  -5  10       22.46       57.71     39.10 o 
   7  -5  10       39.08       14.99     40.26 o 
   8  -5  10        5.90       11.16     41.81 o 
   9  -5  10        0.12        6.83     39.71 o 
  -8  -4  10       28.62       43.30     33.42 o 
  -7  -4  10        8.46        8.78     20.43 o 
  -6  -4  10      191.49      162.53     41.23 o 
  -5  -4  10      308.05      285.23    159.56 o 
  -4  -4  10      264.55      273.89     28.22 o 
  -3  -4  10      216.82      234.13     25.43 o 
  -2  -4  10      290.32      310.77     26.63 o 
  -1  -4  10      218.80      248.42     23.17 o 
   0  -4  10      107.30      101.74     33.94 o 
   1  -4  10       18.94       25.80     11.28 o 
   2  -4  10      266.36      180.23    155.07 o 
   3  -4  10      299.50      272.05    153.14 o 
   4  -4  10       29.87       34.27     29.78 o 
   5  -4  10       17.80       31.45     55.84 o 
   6  -4  10      222.58      237.51    132.46 o 
   7  -4  10       64.09       64.91     42.64 o 
   8  -4  10       19.92        0.00     30.39 o 
   9  -4  10       17.45       11.23    145.03 o 
  -9  -3  10       26.97       35.51     34.13 o 
  -8  -3  10      212.32      186.56    132.45 o 
  -7  -3  10      111.89      144.32     48.27 o 
  -6  -3  10      352.37      312.55     61.51 o 
  -5  -3  10       57.56       86.17     26.42 o 
  -4  -3  10        0.56        8.05     14.03 o 
  -3  -3  10       17.15        7.18     14.12 o 
  -2  -3  10        0.01        0.70     31.87 o 
  -1  -3  10      329.35      315.72     24.82 o 
   0  -3  10      246.25      217.88     20.36 o 
   1  -3  10       55.22       55.13     19.67 o 
   2  -3  10       18.36       24.18     29.46 o 
   3  -3  10      352.78      448.93     61.89 o 
   4  -3  10        7.97       18.72     30.40 o 
   5  -3  10       72.06       56.79     90.76 o 
   6  -3  10       79.02       33.40     25.77 o 
   7  -3  10       11.39        0.00     31.57 o 
   8  -3  10        0.03        0.00     37.85 o 
   9  -3  10        5.69        0.00    145.25 o 
  -9  -2  10       44.72       53.94     36.39 o 
  -8  -2  10        3.18        0.00     19.02 o 
  -7  -2  10        6.28       11.69     17.47 o 
  -6  -2  10       22.66       14.99     16.49 o 
  -5  -2  10        8.71       18.64     16.22 o 
  -4  -2  10        5.96        7.84     14.11 o 
  -3  -2  10      247.65      246.25     23.97 o 
  -2  -2  10      327.99      373.38     44.18 o 
  -1  -2  10        0.23       21.71     13.73 o 
   0  -2  10       17.63       14.69     11.06 o 
   1  -2  10      124.49      158.31     49.15 o 
   2  -2  10       19.53        0.03     25.65 o 
   4  -2  10        0.66        0.00     24.20 o 
   5  -2  10       67.49       58.85     33.79 o 
   6  -2  10       27.49       41.55     42.47 o 
   7  -2  10       26.95       50.15     40.41 o 
   8  -2  10        6.00      102.73    157.54 o 
   9  -2  10        7.62        2.56    148.03 o 
  -9  -1  10        6.57        0.00     21.87 o 
  -8  -1  10      133.04      133.30     41.91 o 
  -7  -1  10       37.60       33.07     20.22 o 
  -6  -1  10      377.69      377.79     31.86 o 
  -5  -1  10       21.39       31.54     16.30 o 
  -4  -1  10      365.05      305.02     27.03 o 
  -3  -1  10       40.20       32.69     15.18 o 
  -2  -1  10      274.39      303.82     24.89 o 
  -1  -1  10       63.91       52.75     13.93 o 
   0  -1  10       68.75       63.81     14.46 o 
   1  -1  10     1159.52     1299.58     40.82 o 
   2  -1  10      216.46      211.87    142.85 o 
   3  -1  10      110.68       39.85     41.61 o 
   4  -1  10        8.25        0.00     27.38 o 
   5  -1  10        2.98        0.00     29.36 o 
   6  -1  10       23.57       46.26     42.28 o 
   7  -1  10        0.80       71.83    154.72 o 
   8  -1  10        0.15       46.01    155.93 o 
  -9   0  10        0.73        0.00     19.67 o 
  -8   0  10      282.18      241.03     32.07 o 
  -7   0  10        0.40       10.89     17.06 o 
  -6   0  10      228.47      202.02     56.74 o 
  -5   0  10      313.42      354.97     29.80 o 
  -4   0  10       61.32       80.58     18.22 o 
  -3   0  10       60.44       67.21     16.02 o 
  -2   0  10       90.98       87.27     17.00 o 
  -1   0  10      168.74      132.09     38.13 o 
   0   0  10        0.60        0.00      9.77 o 
   1   0  10       71.37      115.74     31.22 o 
   2   0  10      215.98       37.10     31.55 o 
   3   0  10      210.80       98.87     75.19 o 
   4   0  10       34.31        2.23     33.27 o 
   5   0  10        2.14       14.33     30.81 o 
   6   0  10      167.67        0.00    135.35 o 
   7   0  10      171.74       52.44    151.22 o 
   8   0  10       26.10       88.12    140.17 o 
  -9   1  10       19.57        5.41     20.37 o 
  -8   1  10       64.53       73.16     23.32 o 
  -7   1  10      221.46      208.35     28.50 o 
  -6   1  10      294.42      290.54     59.07 o 
  -5   1  10      380.15      324.20     28.67 o 
  -4   1  10       73.74       43.83     16.68 o 
  -3   1  10       69.36       67.73     25.59 o 
  -2   1  10      178.61       95.97     46.94 o 
  -1   1  10      129.47      152.02     35.69 o 
   0   1  10       62.66       60.88     14.62 o 
   1   1  10        0.07        1.64     11.12 o 
   2   1  10      428.07      545.21     35.51 o 
   3   1  10      282.53      251.78    163.71 o 
   4   1  10        2.31        0.00     35.12 o 
   5   1  10       54.90        0.00    129.86 o 
   6   1  10        9.27        0.00    135.89 o 
   7   1  10       46.25       41.24    155.09 o 
   8   1  10       27.18       14.35    144.34 o 
  -9   2  10       18.67        1.76     19.56 o 
  -8   2  10       12.18       31.58     20.48 o 
  -7   2  10      261.65      262.65     31.48 o 
  -6   2  10      159.69      144.81     24.67 o 
  -5   2  10        0.19        1.69     13.73 o 
  -4   2  10      125.61      138.50     30.15 o 
  -3   2  10       62.00       77.85     17.54 o 
  -2   2  10       73.62       82.54     26.68 o 
  -1   2  10       71.12       55.60     25.42 o 
   0   2  10      323.73      332.62     25.87 o 
   1   2  10      175.27      180.23     21.17 o 
   2   2  10       52.99       67.04     28.68 o 
   3   2  10      120.33       85.82     50.11 o 
   4   2  10        0.08       45.84    124.95 o 
   5   2  10       57.76       34.68    142.04 o 
   6   2  10      178.24       40.43    153.22 o 
   7   2  10       16.71       16.39    136.22 o 
   8   2  10       27.54        0.00    151.55 o 
  -9   3  10       37.14       34.13     22.58 o 
  -8   3  10      155.81      157.43     28.20 o 
  -7   3  10       14.56       10.84     17.22 o 
  -6   3  10      201.36      191.02     26.73 o 
  -5   3  10      214.05      255.57     28.36 o 
  -4   3  10      467.01      450.91     31.78 o 
  -3   3  10      332.22      308.48     26.94 o 
  -2   3  10      146.75      135.36     54.27 o 
  -1   3  10      480.84      473.08     29.74 o 
   0   3  10       64.89       53.33     18.43 o 
   1   3  10      928.33     1098.45     45.59 o 
   2   3  10      940.46     1040.55     47.08 o 
   3   3  10      187.83        0.00    117.72 o 
   4   3  10       68.98        0.00    125.14 o 
   5   3  10       82.00        0.00    140.78 o 
   6   3  10      251.77        0.00    139.65 o 
   7   3  10       20.12       44.02    153.98 o 
  -9   4  10        9.12       20.88     21.64 o 
  -8   4  10       77.38       95.79     26.70 o 
  -7   4  10       18.78       31.30     19.70 o 
  -6   4  10       54.01       80.19     23.05 o 
  -5   4  10      204.29      158.53     45.28 o 
  -4   4  10      202.21      213.44     26.02 o 
  -3   4  10        2.21       15.23     14.06 o 
  -2   4  10      124.60      118.15     20.69 o 
  -1   4  10        0.82       73.53    131.81 o 
   0   4  10       89.72      115.64     37.69 o 
   1   4  10      622.21      668.85     39.01 o 
   3   4  10      127.08      223.13    137.22 o 
   4   4  10       40.48        0.00    122.21 o 
   5   4  10       54.39        0.00    131.01 o 
   6   4  10      215.75       31.16    144.90 o 
   7   4  10       41.46       22.00    148.53 o 
  -8   5  10        6.72        0.00     19.73 o 
  -7   5  10      101.12      114.02     27.50 o 
  -6   5  10       42.26       34.91     19.13 o 
  -5   5  10        6.44       17.65     16.72 o 
  -4   5  10       31.97       35.03     17.30 o 
  -3   5  10        1.29        5.89     14.74 o 
  -2   5  10       11.74       11.75     14.15 o 
  -1   5  10       28.56       26.16     16.07 o 
   0   5  10       68.74       66.50     18.89 o 
   1   5  10      539.88      548.02     39.83 o 
   2   5  10        1.98        0.00     39.48 o 
   3   5  10       36.05       48.64     27.23 o 
   4   5  10        2.02        0.00    113.61 o 
   5   5  10      109.56        0.00    124.90 o 
   6   5  10        0.43        0.00    136.67 o 
  -8   6  10       36.91       49.39     24.79 o 
  -7   6  10       46.25       53.34     22.90 o 
  -6   6  10      127.75      122.78     26.77 o 
  -5   6  10        1.90       12.37     16.63 o 
  -4   6  10        2.97        2.19     19.68 o 
  -3   6  10        1.22        0.00     14.79 o 
  -2   6  10       38.56       49.21     25.02 o 
  -1   6  10      502.46      484.64     36.15 o 
   0   6  10       88.83       71.43     20.59 o 
   1   6  10        2.97        0.00     22.54 o 
   2   6  10       12.93       22.97     27.69 o 
   3   6  10        4.18        0.00     24.59 o 
   4   6  10      101.51       13.27     89.49 o 
   5   6  10       25.78        0.00    121.86 o 
  -7   7  10       41.95        8.45     20.26 o 
  -6   7  10       40.23       58.80     24.27 o 
  -5   7  10        0.05        0.00     16.60 o 
  -4   7  10        0.02       12.34     16.61 o 
  -3   7  10      101.18      104.33     23.61 o 
  -2   7  10        0.38        1.53     16.96 o 
  -1   7  10      161.62      173.76     39.39 o 
   0   7  10       22.03       25.56     25.86 o 
   1   7  10       49.65       67.47     31.70 o 
   2   7  10      105.09      159.39     40.76 o 
   3   7  10        2.89       11.94     29.94 o 
   4   7  10        0.02        0.00    114.39 o 
   5   7  10        8.22        8.06    147.81 o 
  -6   8  10        4.45       13.74     20.56 o 
  -5   8  10      101.00      119.82     27.97 o 
  -4   8  10       17.02       27.66     19.45 o 
  -3   8  10       14.95        1.88     12.54 o 
  -2   8  10       19.19       39.53     21.38 o 
  -1   8  10        7.34       17.37     24.36 o 
   0   8  10       50.86       44.02     29.88 o 
   1   8  10       44.29       77.50     34.07 o 
   2   8  10        3.29       13.79     30.14 o 
   3   8  10        0.61        0.00     31.60 o 
  -5   9  10        1.66        0.00     21.81 o 
  -4   9  10       76.50      101.35     25.55 o 
  -3   9  10       22.93       17.65     20.88 o 
  -2   9  10      110.57      124.08     43.45 o 
  -1   9  10       37.25       29.81     32.07 o 
   0   9  10        0.09        0.00     27.60 o 
   1   9  10        4.99        4.67     28.84 o 
   2   9  10        4.72       12.31     31.42 o 
  -3  10  10       25.64        5.99     31.96 o 
  -2  10  10       32.17       26.58     29.38 o 
  -1  10  10      124.86      162.15     47.25 o 
  -2 -12  11        0.12        0.00     27.22 o 
  -1 -12  11       55.43        0.00     91.16 o 
   0 -12  11       14.16        6.62     28.85 o 
   1 -12  11        8.35        0.00     28.64 o 
   2 -12  11       14.37       41.62     32.38 o 
   3 -12  11        8.65       11.86     28.75 o 
   4 -12  11        0.95        8.90     31.49 o 
  -3 -11  11        2.70        0.00     32.02 o 
  -2 -11  11        2.15        5.40     28.20 o 
  -1 -11  11       53.59       44.06     71.79 o 
   0 -11  11      129.85       89.94     78.77 o 
   1 -11  11       62.75       58.82     47.97 o 
   2 -11  11      150.45      142.24    133.33 o 
   3 -11  11        2.04       16.32     28.49 o 
   4 -11  11        8.73        0.00     26.86 o 
   5 -11  11        7.88        0.00     29.21 o 
  -5 -10  11        0.20       19.04     40.93 o 
  -4 -10  11        0.06       27.29     34.71 o 
  -3 -10  11       67.99       50.26     72.21 o 
  -2 -10  11       20.72       32.25     22.69 o 
  -1 -10  11       30.04       18.48     20.09 o 
   0 -10  11       54.76       55.33     48.91 o 
   1 -10  11        5.31        0.00     26.01 o 
   2 -10  11        1.14        0.00     22.00 o 
   3 -10  11       16.59        0.00     21.31 o 
   4 -10  11        0.38        4.43     29.03 o 
   5 -10  11        0.02        2.41     27.53 o 
   6 -10  11        2.17       11.03     34.83 o 
  -5  -9  11       27.14        5.03     50.76 o 
  -4  -9  11      189.20      229.30    116.33 o 
  -3  -9  11       19.26       28.29     24.47 o 
  -2  -9  11        3.85        0.00     19.61 o 
  -1  -9  11      141.76      150.20     41.16 o 
   0  -9  11      110.79       97.66     89.96 o 
   1  -9  11       52.62       57.98     30.40 o 
   2  -9  11        6.75        0.00     26.07 o 
   3  -9  11        9.13       27.72     30.01 o 
   4  -9  11       24.25       23.54     31.07 o 
   5  -9  11       47.23       71.38     36.06 o 
   6  -9  11        1.97        1.51     31.11 o 
   7  -9  11        0.99       10.55     39.24 o 
  -6  -8  11       19.49       41.56     38.59 o 
  -5  -8  11        0.94        0.00     35.34 o 
  -4  -8  11       24.59        0.00     28.58 o 
  -3  -8  11       73.75       72.40     45.90 o 
  -2  -8  11        0.03       10.58     19.02 o 
  -1  -8  11      114.27       95.22     23.91 o 
   0  -8  11      103.44       73.45     84.68 o 
   1  -8  11      189.45      163.03    125.38 o 
   2  -8  11       75.60       36.11     27.88 o 
   3  -8  11      177.53       82.68     79.31 o 
   4  -8  11        4.19        7.78     28.60 o 
   5  -8  11       11.50        0.00     30.02 o 
   6  -8  11        8.49        0.00     33.46 o 
   7  -8  11        8.27        4.03     37.25 o 
  -7  -7  11       24.64       23.50     53.30 o 
  -6  -7  11        8.00       20.16     35.48 o 
  -5  -7  11       12.25       59.23     35.26 o 
  -4  -7  11      156.24      155.23     34.34 o 
  -3  -7  11      123.38      112.46     38.64 o 
  -2  -7  11      254.15      324.28     32.29 o 
  -1  -7  11       36.50       47.13     25.04 o 
   0  -7  11        5.23       10.18     26.84 o 
   1  -7  11       33.10       32.87     29.47 o 
   2  -7  11        0.03        0.00     21.62 o 
   3  -7  11      322.31      296.08    185.98 o 
   4  -7  11      110.82       88.61     83.61 o 
   5  -7  11      217.37      197.55    150.67 o 
   6  -7  11       13.74        0.00     27.82 o 
   7  -7  11        9.28       35.91     42.10 o 
   8  -7  11        0.39       17.02     50.51 o 
  -7  -6  11       16.03       50.12     34.56 o 
  -6  -6  11       49.77       54.96     33.39 o 
  -5  -6  11      499.68      527.74     42.03 o 
  -4  -6  11      221.13      228.25     62.26 o 
  -3  -6  11        6.36       11.92     17.87 o 
  -2  -6  11       22.41       26.88     18.06 o 
  -1  -6  11       63.53       78.57     19.14 o 
   0  -6  11       40.51       56.90     17.99 o 
   1  -6  11        6.66        0.00     32.38 o 
   2  -6  11        8.98       11.08     23.88 o 
   3  -6  11       89.12      105.55     73.35 o 
   4  -6  11       43.47       39.63     37.74 o 
   5  -6  11        4.61       24.32     31.17 o 
   6  -6  11        2.76        0.00     35.34 o 
   7  -6  11        0.68       55.93     39.57 o 
   8  -6  11        1.59        0.00     44.37 o 
  -8  -5  11      199.03      180.62    160.63 o 
  -7  -5  11        1.04       25.70     32.99 o 
  -6  -5  11        8.60       11.54     20.06 o 
  -5  -5  11        6.40       14.05     18.70 o 
  -4  -5  11      366.75      405.08     35.51 o 
  -3  -5  11       97.82      105.87     31.42 o 
  -2  -5  11       13.13       26.38     16.13 o 
  -1  -5  11        6.61        1.87     14.36 o 
   0  -5  11      802.83      858.83     71.63 o 
   2  -5  11      208.63      139.25    116.32 o 
   3  -5  11       98.40      175.87     97.05 o 
   4  -5  11        2.44        7.05     34.19 o 
   5  -5  11        1.44        0.00     34.27 o 
   6  -5  11      226.39      245.08    242.06 o 
   7  -5  11        0.01        0.00     36.83 o 
   8  -5  11        8.17       93.31     56.90 o 
  -8  -4  11        0.88       17.33     35.22 o 
  -7  -4  11        4.18        0.00     19.61 o 
  -6  -4  11      389.88      376.30    203.28 o 
  -5  -4  11      113.24      124.38     44.20 o 
  -4  -4  11      292.28      296.28     43.65 o 
  -3  -4  11      348.89      439.41     87.91 o 
  -2  -4  11        0.98        0.00     12.33 o 
  -1  -4  11        4.55       25.05     13.51 o 
   0  -4  11        4.93        1.51     12.73 o 
   2  -4  11       84.80      109.38    122.12 o 
   3  -4  11      235.06      146.91     89.10 o 
   4  -4  11      165.54      161.26     86.62 o 
   5  -4  11       22.23       14.45     34.62 o 
   6  -4  11       56.09      134.99    112.56 o 
   7  -4  11       18.32       15.54     41.43 o 
   8  -4  11        1.57       36.58     46.53 o 
  -8  -3  11       46.77       52.67     33.98 o 
  -7  -3  11        1.65       11.32     19.64 o 
  -6  -3  11       54.43       76.69     23.02 o 
  -5  -3  11        1.32        9.06     17.01 o 
  -4  -3  11      122.66      148.25     40.37 o 
  -3  -3  11      119.09      196.41     30.88 o 
  -2  -3  11       78.14       54.98     16.73 o 
  -1  -3  11        1.90        0.00     11.07 o 
   0  -3  11        4.42        0.00     10.23 o 
   1  -3  11       12.35        0.00     33.98 o 
   3  -3  11      321.76      240.91    212.65 o 
   4  -3  11      263.91      188.80    147.38 o 
   5  -3  11        6.84        0.00     33.84 o 
   6  -3  11       37.28        0.80     40.47 o 
   7  -3  11        0.02       11.04     45.02 o 
   8  -3  11        3.65        0.00    136.83 o 
  -8  -2  11        6.30        0.00     18.40 o 
  -7  -2  11       36.44       35.78     20.83 o 
  -6  -2  11      235.69      241.60     73.29 o 
  -5  -2  11        7.68        0.00     14.38 o 
  -4  -2  11       25.40       65.71     19.48 o 
  -3  -2  11        0.17        6.32     13.82 o 
  -2  -2  11      163.86      206.11     34.49 o 
  -1  -2  11       94.02      129.47     55.37 o 
   0  -2  11       27.11       18.85     12.54 o 
   1  -2  11        1.03        8.64     12.61 o 
   2  -2  11       10.33        2.78     31.61 o 
   3  -2  11       31.85       13.37     73.14 o 
   4  -2  11       11.26       40.66     36.60 o 
   5  -2  11       86.32       34.88     32.15 o 
   6  -2  11       44.20       46.47     49.46 o 
   7  -2  11       64.37       83.02     48.52 o 
   8  -2  11        0.63        0.00    149.81 o 
  -9  -1  11        0.24        0.00     21.41 o 
  -8  -1  11       25.51       19.59     21.44 o 
  -7  -1  11      200.56      143.11     42.88 o 
  -6  -1  11      160.47      123.82     53.33 o 
  -5  -1  11       16.85       25.85     16.68 o 
  -4  -1  11        1.70        0.00     14.11 o 
  -3  -1  11      129.65      132.60     20.62 o 
  -2  -1  11       22.53       45.24     15.42 o 
  -1  -1  11      101.00      113.50     36.08 o 
   0  -1  11      155.91      135.07     48.16 o 
   1  -1  11      314.06      338.54     24.98 o 
   2  -1  11        1.11       25.25     34.22 o 
   3  -1  11       97.73       53.33     46.39 o 
   4  -1  11      201.21       99.39     75.59 o 
   5  -1  11        1.86        5.08     35.44 o 
   6  -1  11       60.09       86.39     48.88 o 
   7  -1  11      101.55        0.00    123.97 o 
   8  -1  11        0.63       61.37    155.41 o 
  -9   0  11       37.13       45.81     24.10 o 
  -8   0  11        3.23       16.01     21.04 o 
  -7   0  11        9.96        1.62     16.45 o 
  -6   0  11       37.86       39.63     23.70 o 
  -5   0  11      170.73      140.83     46.29 o 
  -4   0  11      204.51      242.55     25.97 o 
  -3   0  11       43.03       38.99     19.23 o 
  -2   0  11       80.54      104.90     24.79 o 
  -1   0  11      223.38      256.84     64.49 o 
   1   0  11      238.46      247.84     79.81 o 
   3   0  11      117.83       81.47     47.28 o 
   4   0  11      200.95      122.37     81.35 o 
   5   0  11        3.03        0.00     52.37 o 
   6   0  11        2.23        0.00    144.08 o 
   7   0  11      209.66        0.00    148.12 o 
   8   0  11        0.02        5.69    131.90 o 
  -9   1  11       84.20      116.51     29.60 o 
  -8   1  11      101.65       70.12     25.53 o 
  -7   1  11      793.99      709.61     45.67 o 
  -6   1  11      466.32      382.60     41.13 o 
  -5   1  11      113.08      122.22     36.27 o 
  -4   1  11      287.71      234.47     56.78 o 
  -3   1  11       68.34       87.68     19.41 o 
  -2   1  11      811.85      935.07     41.04 o 
  -1   1  11        0.71        0.00     20.47 o 
   0   1  11       33.66       22.18     13.82 o 
   1   1  11       55.45       38.66     32.33 o 
   2   1  11       31.66       18.89     36.53 o 
   3   1  11       26.06       10.66     37.02 o 
   4   1  11      100.07       54.07     49.36 o 
   5   1  11        7.83       27.53    151.77 o 
   6   1  11      109.48        0.00    158.87 o 
   7   1  11        7.05       11.57    168.90 o 
  -8   2  11      215.32      205.86     32.42 o 
  -7   2  11       27.79       39.89     20.30 o 
  -6   2  11      604.38      581.36     51.69 o 
  -5   2  11      146.63      139.58     24.18 o 
  -4   2  11        1.55        0.00     14.02 o 
  -3   2  11        3.26        4.49     31.85 o 
  -2   2  11      494.81      509.56     53.46 o 
  -1   2  11      589.92      661.26     35.99 o 
   0   2  11      291.88      329.35     33.41 o 
   1   2  11     1383.44     1708.20     55.54 o 
   2   2  11       70.72       82.80     26.84 o 
   3   2  11        1.72        0.00     35.36 o 
   4   2  11        5.87       37.07    144.38 o 
   5   2  11      144.85        0.00    147.10 o 
   6   2  11      121.44        0.00    147.03 o 
   7   2  11       13.65        9.12    148.75 o 
  -8   3  11      204.80      231.18     34.08 o 
  -7   3  11       74.72       51.83     21.11 o 
  -6   3  11        1.36        0.00     13.59 o 
  -5   3  11      158.34      151.07     24.47 o 
  -4   3  11       16.36       14.45     15.39 o 
  -3   3  11       36.12       32.93     16.50 o 
  -2   3  11        0.32        0.05     23.21 o 
   0   3  11      328.40        0.00    107.77 o 
   1   3  11        0.23        0.00     19.03 o 
   2   3  11       49.15       53.48     20.01 o 
   3   3  11        4.20       10.71    132.70 o 
   4   3  11       19.16       19.61    137.82 o 
   5   3  11       19.21       17.24    130.96 o 
   6   3  11      204.93       24.36    152.98 o 
   7   3  11       60.59        0.00    156.93 o 
  -8   4  11       15.81        0.00     18.06 o 
  -7   4  11       87.30       95.64     25.01 o 
  -6   4  11      126.48      177.01     32.21 o 
  -5   4  11       15.20       25.51     17.31 o 
  -4   4  11       35.08       46.93     17.98 o 
  -3   4  11      253.92      285.52     28.38 o 
  -2   4  11       36.54       38.21     16.80 o 
  -1   4  11       87.61      108.31     20.91 o 
   0   4  11        8.24        2.10     14.69 o 
   1   4  11      409.24      492.53     37.18 o 
   2   4  11       74.66       61.97     46.06 o 
   3   4  11        0.59        0.00    121.65 o 
   4   4  11       17.61        0.00    133.89 o 
   5   4  11        1.57       34.77    144.56 o 
   6   4  11        3.16       16.83    155.15 o 
  -8   5  11       11.04        9.78     22.33 o 
  -7   5  11      175.51      208.69     32.47 o 
  -6   5  11      100.66      118.30     26.87 o 
  -5   5  11       30.02       27.97     19.15 o 
  -4   5  11        4.41       14.93     17.33 o 
  -3   5  11        0.84        0.00     13.64 o 
  -2   5  11       18.40       20.48     16.24 o 
  -1   5  11       28.29       24.16     16.93 o 
   0   5  11        1.57        0.00     14.69 o 
   1   5  11       45.80       32.93     75.27 o 
   2   5  11       88.21       80.77     68.41 o 
   3   5  11       92.98        0.00     77.76 o 
   4   5  11        4.53       39.63    139.28 o 
   5   5  11        1.01        0.00    138.61 o 
  -7   6  11        0.11        5.97     22.97 o 
  -6   6  11       77.44       79.74     24.27 o 
  -5   6  11      274.82      282.17     32.91 o 
  -4   6  11      117.55      117.13     24.53 o 
  -3   6  11      200.57      162.75     26.73 o 
  -2   6  11        6.10        3.50     10.06 o 
  -1   6  11       53.16       72.22     20.32 o 
   0   6  11       88.90      126.19     33.96 o 
   1   6  11       45.98       56.91     27.60 o 
   2   6  11       83.97       64.78     31.18 o 
   3   6  11       27.80       17.91     26.10 o 
   4   6  11        1.68       38.70     64.32 o 
   5   6  11        3.10       37.98    142.06 o 
  -6   7  11        0.01        0.00     26.38 o 
  -5   7  11      256.92      247.26     33.26 o 
  -4   7  11      104.60      122.57     26.39 o 
  -3   7  11       14.10       10.36     18.28 o 
  -2   7  11       10.66       29.04     21.18 o 
  -1   7  11       65.19       90.88     33.14 o 
   0   7  11       12.62        0.00     24.41 o 
   1   7  11       23.81       32.49     28.40 o 
   2   7  11      185.83      235.87     44.82 o 
   3   7  11       30.78       62.95     33.92 o 
  -5   8  11        4.40        0.00     18.03 o 
  -4   8  11      160.91      190.70     30.50 o 
  -3   8  11        8.15       11.92     12.82 o 
  -2   8  11        4.13       17.09     21.37 o 
  -1   8  11        8.03       16.05     27.19 o 
   0   8  11      117.67      142.84     40.65 o 
   1   8  11       49.41       69.27     34.59 o 
   2   8  11       37.05       49.75     32.75 o 
  -3   9  11       52.93       51.44     34.27 o 
  -2   9  11        5.89        9.14     28.21 o 
  -1   9  11        3.31        7.84     28.38 o 
   0   9  11       11.89        0.00     25.95 o 
   0 -12  12       31.77       16.69     36.12 o 
   1 -12  12        6.32        8.35     28.98 o 
   2 -12  12        2.51        0.00     30.05 o 
   3 -12  12        2.24        0.00     26.54 o 
  -3 -11  12       19.66       26.30     35.78 o 
  -2 -11  12        0.01        0.00     26.81 o 
  -1 -11  12        0.91       11.16     35.24 o 
   0 -11  12       23.04       37.88     32.74 o 
   1 -11  12        3.83       11.42     28.96 o 
   2 -11  12        3.57        0.00     26.87 o 
   3 -11  12       23.51        7.06     27.68 o 
   4 -11  12       23.79       27.75     34.23 o 
  -4 -10  12        5.72       12.73     36.06 o 
  -3 -10  12       55.44       38.59     58.72 o 
  -2 -10  12       84.89      123.54     30.94 o 
  -1 -10  12       82.63       57.27     55.31 o 
   0 -10  12       33.58       21.47     29.76 o 
   1 -10  12        4.68        5.19     28.06 o 
   2 -10  12        8.06        0.00     27.08 o 
   3 -10  12        2.94        0.00     32.90 o 
   4 -10  12        9.18        0.00     28.47 o 
   5 -10  12       13.24        0.00     26.45 o 
  -5  -9  12       31.17       41.98     38.75 o 
  -4  -9  12        1.17        0.00     28.15 o 
  -3  -9  12      108.20       85.82     35.00 o 
  -2  -9  12        5.53        0.00     20.31 o 
  -1  -9  12        1.24        0.00     26.98 o 
   0  -9  12       23.07       16.54     27.36 o 
   1  -9  12        0.01        0.00     32.53 o 
   2  -9  12       11.31        7.31     29.22 o 
   3  -9  12       10.40       18.69     30.07 o 
   4  -9  12       18.72       24.48     30.54 o 
   5  -9  12       18.72       12.90     33.97 o 
   6  -9  12        3.81        0.00     30.20 o 
  -6  -8  12       62.63      105.27     45.79 o 
  -5  -8  12       19.27       42.81     37.41 o 
  -4  -8  12        6.80        2.70     22.61 o 
  -3  -8  12       10.27        2.32     15.77 o 
  -2  -8  12       43.35       18.45     21.29 o 
  -1  -8  12        0.47        0.00     17.19 o 
   0  -8  12       35.07       30.15     58.64 o 
   1  -8  12       23.96       11.83     28.63 o 
   2  -8  12      110.61      148.47    102.37 o 
   3  -8  12        1.39       26.23     30.02 o 
   4  -8  12       14.78       19.94     42.21 o 
   5  -8  12        1.04       23.91     33.27 o 
   6  -8  12       58.20      130.27     49.61 o 
   7  -8  12        1.57        0.00     33.51 o 
  -6  -7  12       31.26       37.80     35.17 o 
  -5  -7  12      136.90      140.81     40.27 o 
  -4  -7  12        0.50        0.00     19.79 o 
  -3  -7  12       52.54       39.46     16.86 o 
  -2  -7  12        2.63        0.37     17.64 o 
  -1  -7  12      187.53      167.36     60.59 o 
   0  -7  12      236.58      275.56    173.18 o 
   1  -7  12       19.31       12.96     29.84 o 
   2  -7  12        8.50        0.00     25.39 o 
   3  -7  12        1.19        0.00     23.55 o 
   4  -7  12       14.92       23.23     30.92 o 
   5  -7  12        6.65       16.74     31.57 o 
   6  -7  12        2.16        0.00     33.22 o 
   7  -7  12       28.22       56.01     67.41 o 
  -7  -6  12      123.81      120.78     69.94 o 
  -6  -6  12      157.11      116.60     86.14 o 
  -5  -6  12       21.51       31.45     22.06 o 
  -4  -6  12        6.25        4.98     19.52 o 
  -3  -6  12      263.68      110.41     38.38 o 
  -2  -6  12       11.86       15.83     18.41 o 
  -1  -6  12       34.06       56.93     22.50 o 
   0  -6  12      142.93      150.00     71.93 o 
   1  -6  12      229.51      265.77    182.74 o 
   2  -6  12       69.53       41.33     31.30 o 
   3  -6  12        0.15        0.00     39.02 o 
   4  -6  12      112.33      108.84     74.49 o 
   5  -6  12       51.83        4.26     44.70 o 
   6  -6  12       35.25       46.45     38.85 o 
   7  -6  12       61.09      132.06     94.08 o 
  -7  -5  12       29.16       16.73     57.37 o 
  -6  -5  12       32.78       30.76     27.24 o 
  -5  -5  12       33.64       44.55     22.73 o 
  -4  -5  12      149.33      177.85     55.27 o 
  -3  -5  12       85.79       37.17     39.25 o 
  -2  -5  12      290.37      369.71     32.51 o 
  -1  -5  12      181.67      207.27     66.07 o 
   0  -5  12       22.46       15.71     27.37 o 
   1  -5  12      234.23      250.86    172.48 o 
   3  -5  12       65.27       70.33     37.27 o 
   4  -5  12      141.09      165.02     67.07 o 
   5  -5  12       36.03       74.72     97.77 o 
   6  -5  12       41.69      105.15     53.63 o 
   7  -5  12       12.05       67.11     81.82 o 
   8  -5  12       34.24       47.91     53.79 o 
  -8  -4  12      132.13      167.69     72.13 o 
  -7  -4  12        6.25        0.00     24.38 o 
  -6  -4  12        0.01        0.00     25.66 o 
  -5  -4  12        7.37        0.00     17.31 o 
  -4  -4  12      203.97      142.10     50.26 o 
  -3  -4  12      360.53      260.79     69.51 o 
  -2  -4  12        3.76        0.00     24.60 o 
  -1  -4  12       10.16        2.91     13.64 o 
   0  -4  12        7.77        0.00     11.25 o 
   1  -4  12       18.62       44.50     36.37 o 
   2  -4  12       39.70       30.99     35.76 o 
   3  -4  12        2.04       10.64     31.49 o 
   4  -4  12       39.64       24.80     46.52 o 
   5  -4  12        3.75        0.00     33.14 o 
   6  -4  12       41.91        9.62     58.54 o 
   7  -4  12       58.24       75.35     59.76 o 
   8  -4  12        3.20        0.00     40.56 o 
  -8  -3  12        7.00       16.97     21.72 o 
  -7  -3  12        8.56       22.64     21.82 o 
  -6  -3  12       15.59        5.30     27.10 o 
  -5  -3  12      143.93      132.49     45.33 o 
  -4  -3  12      612.24      676.42     41.83 o 
  -3  -3  12        9.62       18.71     15.71 o 
  -2  -3  12        8.04       17.38     14.55 o 
  -1  -3  12       35.09       54.38     24.52 o 
   0  -3  12       12.04       33.41     13.74 o 
   1  -3  12      247.65      224.93    150.90 o 
   2  -3  12      320.83      326.03    162.06 o 
   3  -3  12      233.83      245.35    189.53 o 
   4  -3  12      281.24      205.69    117.86 o 
   5  -3  12       12.11        0.00     34.44 o 
   6  -3  12        1.11        5.94     62.92 o 
   7  -3  12       46.39       76.06     59.10 o 
   8  -3  12        0.59        0.00    147.12 o 
  -8  -2  12       49.64       45.91     27.02 o 
  -7  -2  12       12.67       10.94     20.37 o 
  -6  -2  12      237.53      250.35     31.48 o 
  -5  -2  12      161.68      181.77     27.51 o 
  -4  -2  12      478.91      467.59     35.93 o 
  -3  -2  12       46.93       44.19     31.59 o 
  -2  -2  12      175.43      166.26     41.56 o 
  -1  -2  12      630.62      609.58     35.07 o 
   0  -2  12       93.42       81.16     43.32 o 
   1  -2  12       24.02       66.02     37.05 o 
   2  -2  12       83.79       81.43     43.71 o 
   3  -2  12      470.12      366.23    259.91 o 
   4  -2  12        0.07       18.99     40.29 o 
   5  -2  12       83.11        0.00     36.27 o 
   6  -2  12       99.62       52.49     89.39 o 
   7  -2  12        1.48       66.80    163.97 o 
   8  -2  12        0.23       19.78    158.65 o 
  -8  -1  12       25.19       48.41     23.03 o 
  -7  -1  12        0.08        0.00     24.47 o 
  -6  -1  12      210.46      238.31     31.26 o 
  -5  -1  12        6.31       27.79     18.60 o 
  -4  -1  12        3.61        6.12     15.62 o 
  -3  -1  12      308.32      293.84     76.78 o 
  -2  -1  12       95.78       87.02     38.53 o 
  -1  -1  12       70.26       43.77     17.74 o 
   0  -1  12        0.27        0.00     11.76 o 
   1  -1  12       38.20       43.32     35.85 o 
   2  -1  12        0.33       28.55     39.48 o 
   3  -1  12       60.63       46.20     62.90 o 
   4  -1  12      248.33      243.26    119.79 o 
   5  -1  12        0.68        6.41     39.87 o 
   6  -1  12        1.00       27.23    156.00 o 
   7  -1  12       37.47        0.00    132.18 o 
  -8   0  12        7.30        0.00     18.83 o 
  -7   0  12      235.67      247.35     33.00 o 
  -6   0  12      265.79      253.75     60.84 o 
  -5   0  12       42.22       31.71     22.26 o 
  -4   0  12       78.03       70.36     20.64 o 
  -3   0  12      167.63      155.19     36.91 o 
  -2   0  12        1.87        4.18     17.38 o 
  -1   0  12      141.01      130.75     45.89 o 
   0   0  12       26.62       44.19     26.87 o 
   1   0  12       22.38       48.84     15.19 o 
   2   0  12      105.54      109.06     49.56 o 
   3   0  12        0.51        0.00     41.83 o 
   4   0  12        2.93       24.36     48.22 o 
   5   0  12        2.48       11.81     45.91 o 
   6   0  12       10.25        0.00    152.48 o 
   7   0  12        9.20        0.00    154.46 o 
  -8   1  12      158.28      142.81     30.32 o 
  -7   1  12        0.31        7.45     18.39 o 
  -6   1  12      181.69      179.77     28.39 o 
  -5   1  12        0.67       31.24     18.73 o 
  -4   1  12        4.42       22.44     16.33 o 
  -3   1  12       14.47       17.12     18.72 o 
  -2   1  12      494.52      492.83     34.29 o 
  -1   1  12      428.76      400.16     33.53 o 
   0   1  12       28.93        7.00     18.99 o 
   1   1  12      343.13      459.34     31.74 o 
   2   1  12        5.45        2.18     35.68 o 
   3   1  12       35.45        0.00     42.20 o 
   4   1  12       18.18        0.00     42.21 o 
   5   1  12       11.74        0.00    140.76 o 
   6   1  12        1.53        0.00    133.98 o 
   7   1  12        6.05        0.00    153.74 o 
  -8   2  12        0.08       18.63     21.23 o 
  -7   2  12      201.49      186.37     30.99 o 
  -6   2  12      198.48      183.55     27.84 o 
  -5   2  12       15.08        4.99     16.16 o 
  -4   2  12       34.93       36.26     20.95 o 
  -3   2  12      377.93      410.17     32.99 o 
  -2   2  12      121.78      123.40     44.00 o 
   0   2  12      604.43      693.58     68.30 o 
   1   2  12        6.58       17.61     14.28 o 
   2   2  12        4.04       14.13     40.00 o 
   3   2  12        5.03        9.24     44.03 o 
   4   2  12       76.39        0.00    152.13 o 
   5   2  12       18.03       18.09    169.44 o 
   6   2  12       60.37        0.00    157.11 o 
  -8   3  12       13.53        0.00     18.93 o 
  -7   3  12        0.54        0.37     16.36 o 
  -6   3  12       81.96       68.64     21.34 o 
  -5   3  12      788.60      710.60     43.05 o 
  -4   3  12      496.33      433.84     34.20 o 
  -3   3  12       52.88       60.90     20.13 o 
  -2   3  12        1.80       11.01     14.72 o 
  -1   3  12       34.21       40.77     16.29 o 
   0   3  12       97.00       16.66     15.74 o 
   1   3  12        4.84        0.00     15.92 o 
   2   3  12       40.24       72.02     46.87 o 
   3   3  12       49.44        0.07    138.45 o 
   4   3  12       24.36        0.00    146.79 o 
   5   3  12       19.11        0.00    153.52 o 
   6   3  12        2.12       39.61    165.99 o 
  -7   4  12       29.52       18.31     18.99 o 
  -6   4  12       14.84       19.49     18.63 o 
  -5   4  12      186.50      193.81     31.32 o 
  -4   4  12       10.77        4.72     16.16 o 
  -3   4  12       19.89       17.25     17.08 o 
  -2   4  12       48.93       62.98     18.02 o 
  -1   4  12       81.91       70.59     25.10 o 
   0   4  12       66.15       78.06     21.39 o 
   1   4  12       63.20      108.25     44.65 o 
   2   4  12      149.72        0.00    145.34 o 
   3   4  12       43.01        0.00    135.61 o 
   4   4  12        0.74        0.00    139.82 o 
   5   4  12       25.75        0.00    142.75 o 
  -7   5  12       20.52       36.94     23.38 o 
  -6   5  12      109.80      107.92     26.15 o 
  -5   5  12      224.50      181.16     34.36 o 
  -4   5  12       18.84       16.33     18.02 o 
  -3   5  12        6.94       20.72     17.20 o 
  -2   5  12        6.96       23.45     17.62 o 
  -1   5  12       69.50       88.68     21.47 o 
   0   5  12       36.32       39.82     19.49 o 
   1   5  12       70.75       91.20     30.27 o 
   2   5  12      184.66      231.18    118.04 o 
   3   5  12        1.96       44.88    110.18 o 
   4   5  12       18.14        0.00    145.34 o 
   5   5  12        9.55        0.00    148.75 o 
  -6   6  12        2.42        0.00     16.91 o 
  -5   6  12        4.04       13.07     18.06 o 
  -4   6  12        0.01        0.00     15.64 o 
  -3   6  12        3.18        0.00     26.56 o 
  -2   6  12        6.78       17.50     19.60 o 
  -1   6  12       25.36       25.11     18.37 o 
   0   6  12      252.02      292.43     44.32 o 
   1   6  12       53.79       65.90     29.64 o 
   2   6  12       90.43      102.26     33.92 o 
   4   6  12        0.68        8.10     74.16 o 
  -5   7  12       30.00       33.46     20.88 o 
  -4   7  12       19.51        0.00     17.86 o 
  -3   7  12       76.38       62.48     22.57 o 
  -2   7  12      152.00      201.81     50.57 o 
  -1   7  12       33.65       53.77     29.66 o 
   0   7  12      107.79       84.21     32.83 o 
   1   7  12       18.62       37.05     28.92 o 
   2   7  12        2.56       25.75     28.08 o 
  -4   8  12        3.97       11.69     19.23 o 
  -3   8  12       29.98        5.20     14.14 o 
  -2   8  12       42.23       65.67     32.16 o 
  -1   8  12        3.99        4.80     26.38 o 
   0   8  12       33.69       65.60     33.96 o 
   1   8  12      162.80      227.83     47.62 o 
  -1 -11  13       16.69        0.00     30.76 o 
   0 -11  13       14.96        6.32     33.95 o 
   1 -11  13        5.66        0.00     33.91 o 
   2 -11  13       18.60        7.33     37.60 o 
   3 -11  13        1.24        1.56     28.77 o 
  -3 -10  13       11.38        0.91     22.52 o 
  -2 -10  13       41.44       33.30     34.79 o 
  -1 -10  13        1.25        0.00     28.14 o 
   0 -10  13        3.63        0.00     27.97 o 
   1 -10  13        0.41       13.58     29.08 o 
   2 -10  13        0.00        0.00     31.10 o 
   3 -10  13        2.45       15.67     33.09 o 
   4 -10  13        9.91        0.30     32.48 o 
   5 -10  13       14.69        0.00     49.79 o 
  -4  -9  13        3.82       16.59     32.80 o 
  -3  -9  13       11.41       18.67     18.25 o 
  -2  -9  13       21.80        8.78     34.55 o 
  -1  -9  13        7.58       22.98     32.33 o 
   0  -9  13       38.61       27.60     28.70 o 
   1  -9  13       16.12        0.00     74.26 o 
   2  -9  13        0.35        0.00     22.20 o 
   3  -9  13       34.62       52.67     35.91 o 
   4  -9  13       72.59       69.58     78.26 o 
   5  -9  13       16.21       56.34     42.47 o 
  -5  -8  13        9.93        1.76     33.43 o 
  -4  -8  13        5.11       14.43     24.92 o 
  -3  -8  13        9.81        7.92     18.51 o 
  -2  -8  13       55.99       49.70     35.03 o 
  -1  -8  13        2.33        2.59     29.74 o 
   0  -8  13      206.76      242.83    162.00 o 
   1  -8  13       13.01        8.07     28.36 o 
   2  -8  13       72.32       64.86     35.08 o 
   3  -8  13        5.21        0.00     28.79 o 
   4  -8  13       32.71       47.56     91.90 o 
   5  -8  13       23.55       16.83     38.16 o 
   6  -8  13        2.47        0.00     37.59 o 
  -6  -7  13      141.80      164.03    110.17 o 
  -5  -7  13        0.16       18.63     31.99 o 
  -4  -7  13       68.05       82.41     28.95 o 
  -3  -7  13       67.09       73.58     40.66 o 
  -2  -7  13      249.12      289.37     33.70 o 
  -1  -7  13        1.24        1.27     31.79 o 
   0  -7  13        2.58        0.00     28.34 o 
   1  -7  13       44.48       17.23     30.06 o 
   2  -7  13        0.34        0.00     35.04 o 
   3  -7  13        4.11        0.00     29.74 o 
   4  -7  13       30.81       29.00     47.24 o 
   5  -7  13        8.68        0.00     35.09 o 
   6  -7  13       10.70       17.47     41.56 o 
  -6  -6  13       20.16       62.07     27.91 o 
  -5  -6  13        0.32        0.00     20.54 o 
  -4  -6  13       98.49       94.15     31.50 o 
  -3  -6  13       74.07       28.48     21.49 o 
  -2  -6  13       30.23       31.13     20.86 o 
  -1  -6  13        8.33       35.87     34.39 o 
   0  -6  13        0.99        0.00     28.76 o 
   1  -6  13       26.96       51.99     35.07 o 
   2  -6  13       22.24        0.00     41.08 o 
   3  -6  13      445.88        0.00    139.82 o 
   4  -6  13        0.20        3.57     34.72 o 
   5  -6  13        0.40        0.97     39.32 o 
   6  -6  13        8.88        0.00     39.11 o 
   7  -6  13       45.62       36.23     49.36 o 
  -7  -5  13       41.02       44.00     35.44 o 
  -6  -5  13       50.83       47.82     25.75 o 
  -5  -5  13       30.73       31.07     22.46 o 
  -4  -5  13      245.12      240.62     75.46 o 
  -3  -5  13      108.43       63.58     37.54 o 
  -2  -5  13       38.65       37.64     18.77 o 
  -1  -5  13      401.89      491.35     69.05 o 
   0  -5  13        6.24       18.82     32.49 o 
   1  -5  13      182.75      148.71    142.76 o 
   2  -5  13       45.37       34.57     35.61 o 
   3  -5  13      173.69      101.73     59.26 o 
   4  -5  13        2.48        0.00     31.55 o 
   5  -5  13       26.00        3.89     41.31 o 
   6  -5  13        3.95        0.00     40.13 o 
   7  -5  13        2.56       14.45     50.98 o 
  -7  -4  13        0.46       21.02     23.62 o 
  -6  -4  13        1.21        0.00     21.04 o 
  -5  -4  13       14.86       42.04     21.52 o 
  -4  -4  13      215.97      317.30     34.08 o 
  -3  -4  13        0.24        2.31     16.71 o 
  -2  -4  13        0.03        0.00     14.26 o 
  -1  -4  13        0.30        0.00     15.41 o 
   0  -4  13       24.56       43.23     45.00 o 
   1  -4  13        2.35        0.00     33.56 o 
   2  -4  13       89.46       95.99     96.54 o 
   3  -4  13      170.09      135.58    139.26 o 
   4  -4  13      189.76      165.09    132.25 o 
   5  -4  13        2.08        0.00     36.14 o 
   6  -4  13        0.60        0.00     42.88 o 
   7  -4  13        0.13        0.00     57.60 o 
  -7  -3  13      154.22      173.82     65.26 o 
  -6  -3  13      150.47      150.04     33.89 o 
  -5  -3  13        0.81        8.29     18.27 o 
  -4  -3  13      138.03      140.20     25.96 o 
  -3  -3  13      220.53      172.60     57.56 o 
  -2  -3  13      216.64      245.91     56.84 o 
  -1  -3  13      110.51       98.84     42.22 o 
   0  -3  13        1.21       21.12     36.16 o 
   1  -3  13       72.47       72.88     90.42 o 
   2  -3  13        6.44        4.86     35.91 o 
   3  -3  13       41.57       10.57     40.09 o 
   4  -3  13       83.10       48.09     48.32 o 
   5  -3  13        0.02        0.00     39.40 o 
   6  -3  13        0.33       10.71     59.36 o 
   7  -3  13        1.63        0.00     50.79 o 
  -7  -2  13        3.75        0.00     18.12 o 
  -6  -2  13       28.40       24.87     21.05 o 
  -5  -2  13       47.24       42.03     20.69 o 
  -4  -2  13        1.44       12.49     16.94 o 
  -3  -2  13       45.49       31.68     18.20 o 
  -2  -2  13        0.03        0.00     14.43 o 
  -1  -2  13      150.86      183.84     38.16 o 
   0  -2  13        4.91        0.00     31.46 o 
   1  -2  13       91.72       99.85    124.54 o 
   2  -2  13      376.64      397.33    304.96 o 
   3  -2  13       88.62       88.46     65.81 o 
   4  -2  13       26.34       43.75     44.50 o 
   5  -2  13        2.28        9.83     30.71 o 
   6  -2  13       24.13       17.25     48.11 o 
   7  -2  13       11.07        0.00    144.99 o 
  -7  -1  13       43.46       43.91     23.48 o 
  -6  -1  13       40.61       51.44     27.65 o 
  -5  -1  13      254.94      287.95     82.82 o 
  -4  -1  13        0.37        2.26     16.62 o 
  -3  -1  13        6.18        4.18     15.24 o 
  -2  -1  13       25.45        9.39     14.84 o 
  -1  -1  13      407.87      423.48     60.87 o 
   0  -1  13      531.06      579.30     96.41 o 
   1  -1  13       52.15       66.41     42.55 o 
   2  -1  13       11.08       21.53     43.42 o 
   3  -1  13       29.31       52.90     47.68 o 
   4  -1  13        0.65        0.00     28.55 o 
   5  -1  13        0.64       20.74     47.62 o 
   6  -1  13        1.34       70.10    178.06 o 
   7  -1  13       10.47       13.40    160.32 o 
  -7   0  13      127.64      113.46     27.09 o 
  -6   0  13        8.47        7.51     24.95 o 
  -5   0  13        1.49        6.80     17.43 o 
  -4   0  13       13.82       11.52     15.65 o 
  -3   0  13       64.36       99.34     32.35 o 
  -2   0  13       32.97       21.99     16.44 o 
  -1   0  13        0.03        6.68     22.37 o 
   0   0  13       37.32       29.76     18.14 o 
   1   0  13        8.79       25.42     49.08 o 
   2   0  13        5.40        0.00     36.65 o 
   3   0  13        0.01        0.00     32.41 o 
   4   0  13       45.38       50.24     52.28 o 
   5   0  13        3.88       59.85    175.98 o 
   6   0  13       39.58       28.36    177.76 o 
  -7   1  13       45.36       11.40     21.12 o 
  -6   1  13      288.42      308.25     76.55 o 
  -5   1  13       44.99       38.03     20.04 o 
  -4   1  13       88.47       84.06     21.44 o 
  -3   1  13      157.78      135.54     40.65 o 
  -2   1  13        1.54        1.42     14.49 o 
  -1   1  13      135.42      129.35     67.78 o 
   0   1  13        8.63        8.46     14.18 o 
   2   1  13       38.94       41.29     29.98 o 
   3   1  13       44.46       90.95     61.33 o 
   4   1  13       68.66        9.90    171.98 o 
   5   1  13       16.03        0.00    157.43 o 
   6   1  13        9.79        0.00    151.94 o 
  -7   2  13        9.90       11.10     18.42 o 
  -6   2  13      565.41      522.47     42.28 o 
  -5   2  13      470.75      519.92     39.48 o 
  -4   2  13      338.38      400.91     34.80 o 
  -3   2  13       63.53       59.46     20.49 o 
  -2   2  13       29.62       35.63     16.49 o 
  -1   2  13      205.75      213.34     58.33 o 
   0   2  13      300.71      236.56     75.66 o 
   1   2  13       75.57       36.56     23.59 o 
   2   2  13        7.39        5.39     42.25 o 
   3   2  13       25.41        0.00    161.34 o 
   4   2  13        3.09        0.00    155.13 o 
   5   2  13      107.42        0.00    164.47 o 
   6   2  13        1.88        0.00    160.56 o 
  -7   3  13        4.92        2.22     19.26 o 
  -6   3  13        1.50        7.29     17.29 o 
  -5   3  13        5.42       16.78     18.50 o 
  -4   3  13       82.59       66.86     20.58 o 
  -3   3  13        7.38        5.90     16.38 o 
  -2   3  13        0.02        5.45     15.37 o 
  -1   3  13       47.30       74.69     21.24 o 
   0   3  13       85.90       86.85     26.24 o 
   1   3  13        5.33        4.30     16.41 o 
   2   3  13       36.72       13.64     43.18 o 
   3   3  13      132.71       72.46    156.37 o 
   4   3  13        0.64       30.47    171.09 o 
   5   3  13        4.19       60.85    175.41 o 
  -6   4  13       55.20       37.98     20.66 o 
  -5   4  13      349.17      317.82     36.11 o 
  -4   4  13      149.13      191.19     27.69 o 
  -3   4  13       61.22       45.47     19.96 o 
  -2   4  13        0.17        0.00     16.28 o 
  -1   4  13       92.51      107.13     23.63 o 
   0   4  13       65.55       39.98     19.84 o 
   1   4  13       72.30      114.39     36.23 o 
   2   4  13        4.81        0.00    146.86 o 
   3   4  13       79.13       62.02    154.55 o 
   4   4  13       69.22        0.00    147.73 o 
  -6   5  13       50.99       81.80     26.37 o 
  -5   5  13       24.36       20.90     18.36 o 
  -4   5  13       24.98       33.01     20.53 o 
  -3   5  13       33.82       41.76     20.74 o 
  -2   5  13       20.39       27.58     17.31 o 
  -1   5  13        2.21        0.00     13.78 o 
   0   5  13       15.90        0.00     16.59 o 
   1   5  13       20.96       40.19     26.73 o 
   3   5  13        2.59        9.40    133.87 o 
   4   5  13       76.48       27.95    157.59 o 
  -5   6  13       46.33       33.68     24.02 o 
  -4   6  13        5.94        1.08     17.56 o 
  -3   6  13      253.36      258.35     32.19 o 
  -2   6  13      265.75      169.60     50.17 o 
  -1   6  13        3.50        0.00     18.45 o 
   0   6  13       23.74       32.68     25.30 o 
   1   6  13        0.00        0.00     24.04 o 
  -4   7  13       68.35       72.01     24.36 o 
  -3   7  13       22.03       42.56     22.30 o 
  -2   7  13      117.06      109.83     27.46 o 
  -1   7  13        3.36        1.54     24.62 o 
   0   7  13        4.65        8.10     26.38 o 
   1   7  13       35.68       39.20     32.55 o 
  -2 -10  14        5.24        3.01     33.65 o 
  -1 -10  14       87.62      129.01     65.23 o 
   0 -10  14        0.94        0.00     29.93 o 
   1 -10  14        2.76        0.00     46.17 o 
   2 -10  14        0.43        0.00     28.45 o 
   3 -10  14        0.34        0.00     27.97 o 
  -3  -9  14        0.07        0.00     21.87 o 
  -2  -9  14       19.25       33.09     37.26 o 
  -1  -9  14        0.07        0.00     29.63 o 
   0  -9  14       13.19        0.00     30.67 o 
   1  -9  14        0.51       17.21     29.90 o 
   2  -9  14       11.02        0.00     30.76 o 
   3  -9  14        0.33        0.00     26.44 o 
   4  -9  14        0.04        0.00     27.28 o 
  -4  -8  14       49.98       73.47     30.01 o 
  -3  -8  14       19.36       29.20     25.03 o 
  -2  -8  14        7.61        0.00     30.31 o 
  -1  -8  14       16.10        1.80     32.18 o 
   0  -8  14        4.74        0.00     33.00 o 
   1  -8  14        1.92        0.00     28.93 o 
   2  -8  14        0.11        0.00     27.86 o 
   3  -8  14        2.50       29.11     35.33 o 
   4  -8  14        4.98        0.00     45.68 o 
   5  -8  14       28.47       26.64     45.51 o 
  -5  -7  14       86.44       86.45     41.33 o 
  -4  -7  14       95.70      112.67     56.26 o 
  -3  -7  14        2.54        5.29     21.13 o 
  -2  -7  14       12.06       20.46     77.37 o 
  -1  -7  14        2.86        0.00     27.53 o 
   0  -7  14        1.45        8.63     31.28 o 
   1  -7  14        0.25        2.94     31.29 o 
   2  -7  14       16.74        7.98     41.19 o 
   3  -7  14       30.87       41.51     38.44 o 
   4  -7  14       12.70        7.55     37.26 o 
   5  -7  14        0.40        0.00     39.17 o 
   6  -7  14       15.41        9.18     43.40 o 
  -5  -6  14       71.60       83.93     40.56 o 
  -4  -6  14        8.06        0.00     19.54 o 
  -3  -6  14      100.28       63.22     23.64 o 
  -2  -6  14        4.45       10.33     18.56 o 
  -1  -6  14        9.09        0.00     58.91 o 
   0  -6  14        4.01       24.44     96.10 o 
   1  -6  14       38.78       13.80     33.03 o 
   2  -6  14       25.41       24.05     36.14 o 
   3  -6  14       20.79        0.59     34.77 o 
   4  -6  14       17.76       45.67     54.79 o 
   5  -6  14       33.10       37.94     53.18 o 
   6  -6  14        7.87        4.43     43.10 o 
  -6  -5  14        0.55        0.00     23.11 o 
  -5  -5  14       64.92       72.36     25.93 o 
  -4  -5  14        0.11        0.00     16.84 o 
  -3  -5  14       15.20        0.00     17.26 o 
  -2  -5  14        0.01        2.05     16.55 o 
  -1  -5  14       71.59       37.96     60.47 o 
   0  -5  14       13.44       22.84     59.46 o 
   1  -5  14       45.54       62.81     84.08 o 
   2  -5  14       40.94       55.95     40.93 o 
   3  -5  14       84.76       65.74     63.99 o 
   4  -5  14       45.62       25.23     39.71 o 
   5  -5  14       62.47       37.51     49.52 o 
   6  -5  14        2.23        0.00     45.72 o 
  -6  -4  14       62.24       55.16     25.55 o 
  -5  -4  14       13.14       35.50     22.29 o 
  -4  -4  14       60.41       79.73     23.67 o 
  -3  -4  14       41.20       40.99     20.38 o 
  -2  -4  14        0.12        0.30     16.56 o 
  -1  -4  14       36.47       18.29     32.82 o 
   0  -4  14       13.92       24.06     53.92 o 
   1  -4  14      134.82      103.91     58.43 o 
   2  -4  14       57.43       29.26     44.02 o 
   3  -4  14       43.04       36.83     43.31 o 
   4  -4  14        5.89        7.53     40.25 o 
   5  -4  14        0.14        0.00     41.15 o 
   6  -4  14        0.14        0.00     47.14 o 
  -6  -3  14      143.40      123.87     29.58 o 
  -5  -3  14       29.94       52.16     23.30 o 
  -4  -3  14       42.93       35.11     21.62 o 
  -3  -3  14      115.58      148.91     38.08 o 
  -2  -3  14       36.44       30.42     18.18 o 
  -1  -3  14        0.31        0.00     58.93 o 
   0  -3  14        0.01       10.70     36.51 o 
   1  -3  14        0.02        0.00     38.81 o 
   2  -3  14        3.52        0.00     54.27 o 
   3  -3  14      244.23      279.56    213.02 o 
   4  -3  14        4.10       13.98     44.90 o 
   5  -3  14        0.22        0.00     41.62 o 
   6  -3  14       19.09        0.00     48.94 o 
  -7  -2  14      222.65      185.08     45.72 o 
  -6  -2  14       18.94        9.80     19.91 o 
  -5  -2  14       43.96       39.96     25.26 o 
  -4  -2  14       32.39       37.31     30.96 o 
  -3  -2  14      263.22      334.59     79.87 o 
  -2  -2  14      226.74      212.37     53.78 o 
  -1  -2  14      567.26      650.23     40.94 o 
   0  -2  14      353.43      394.97    259.74 o 
   1  -2  14       15.28       30.24     39.61 o 
   2  -2  14        5.94        0.00     33.99 o 
   3  -2  14        8.21        0.00     40.33 o 
   4  -2  14      115.70      149.29     75.89 o 
   5  -2  14        0.22       13.00     36.98 o 
   6  -2  14        2.78        0.00    164.27 o 
  -7  -1  14        3.69        2.64     20.30 o 
  -6  -1  14       55.28       58.34     24.49 o 
  -5  -1  14        0.70        7.30     17.75 o 
  -4  -1  14        0.01       21.08     23.36 o 
  -3  -1  14       28.24       31.36     18.41 o 
  -2  -1  14      171.82      187.99     80.93 o 
  -1  -1  14       11.61       14.71     22.05 o 
   0  -1  14       53.55       39.09     81.22 o 
   1  -1  14       59.29       50.93     45.39 o 
   2  -1  14        3.42        0.00     39.32 o 
   3  -1  14       39.11       49.56     55.15 o 
   4  -1  14        2.82        0.00     28.56 o 
   5  -1  14       54.14        0.00     60.75 o 
   6  -1  14       11.25        0.00    182.45 o 
  -7   0  14        0.94       12.46     19.46 o 
  -6   0  14       51.70      100.83     27.01 o 
  -5   0  14       44.33       58.88     22.72 o 
  -4   0  14      163.58      166.26     37.06 o 
  -3   0  14       23.86       44.91     19.42 o 
  -2   0  14       41.41       28.67     16.40 o 
  -1   0  14       23.85       25.25     17.71 o 
   0   0  14       16.39        0.00     57.98 o 
   1   0  14      157.37      303.98    216.52 o 
   2   0  14      163.37      145.74     61.53 o 
   3   0  14       75.59       44.27     31.81 o 
   4   0  14       40.29        0.00     53.30 o 
   5   0  14       49.36       16.55    182.34 o 
   6   0  14        5.79        0.00    180.02 o 
  -7   1  14       12.90        0.00     18.96 o 
  -6   1  14        9.41       22.73     21.09 o 
  -5   1  14      115.89      103.45     26.06 o 
  -4   1  14      131.99      163.88     27.34 o 
  -3   1  14        7.18       10.48     25.35 o 
  -2   1  14        4.04        0.00     15.78 o 
  -1   1  14      411.44      494.42     44.72 o 
   0   1  14        8.45       15.50     34.85 o 
   1   1  14        7.95       26.13     42.20 o 
   2   1  14      164.28       51.25     33.00 o 
   3   1  14       52.73       29.42     54.79 o 
   4   1  14       28.70       55.16    191.53 o 
   5   1  14       20.34       63.41    189.68 o 
  -6   2  14       23.48       37.74     26.42 o 
  -5   2  14        6.20       16.80     19.13 o 
  -4   2  14        0.54        0.00     16.14 o 
  -3   2  14      237.82      232.68     30.77 o 
  -2   2  14       48.67       64.49     21.24 o 
  -1   2  14        0.17        0.00     15.32 o 
   0   2  14        8.05        0.00     15.78 o 
   1   2  14        3.37        0.00     18.93 o 
   2   2  14       62.63      127.49     66.70 o 
   3   2  14        2.98        0.00    174.20 o 
   4   2  14       22.29      106.69    190.64 o 
   5   2  14        0.41        0.00    182.32 o 
  -6   3  14        1.17        0.00     17.45 o 
  -5   3  14      157.96      162.07     29.29 o 
  -4   3  14        2.11        2.39     17.72 o 
  -3   3  14        1.75        2.80     16.86 o 
  -2   3  14        3.46        6.05     20.34 o 
  -1   3  14       50.70       64.60     21.09 o 
   0   3  14      116.24      160.15     64.41 o 
   1   3  14      108.41      270.89    142.40 o 
   2   3  14        7.47       14.18    130.07 o 
   3   3  14       25.19        0.00    163.36 o 
   4   3  14       37.77       40.13    191.48 o 
  -5   4  14        0.01        0.00     18.74 o 
  -4   4  14        5.47        3.98     18.20 o 
  -3   4  14        6.65        4.54     16.99 o 
  -2   4  14       82.90      113.99     25.41 o 
  -1   4  14       33.09       84.26     33.98 o 
   0   4  14        7.74        3.23     19.20 o 
   2   4  14       15.00        0.00    141.02 o 
   3   4  14       15.78       31.14    162.08 o 
  -5   5  14       62.12       86.00     25.80 o 
  -4   5  14        1.76        0.00     17.03 o 
  -3   5  14       18.54       21.27     19.99 o 
  -2   5  14       20.06       26.71     20.10 o 
  -1   5  14       17.13        3.28     17.51 o 
   0   5  14        0.30        0.00     20.65 o 
  -3   6  14       10.18       12.20     19.74 o 
  -2   6  14       24.61       49.64     21.02 o 
  -1   6  14        0.00        0.00     19.09 o 
   0   6  14        5.96        0.00     23.39 o 
  -2  -9  15        2.92       46.21     37.74 o 
  -1  -9  15       18.85        0.00     34.13 o 
   0  -9  15       12.01        5.89     33.66 o 
   1  -9  15       11.88        1.22     31.20 o 
   2  -9  15        6.86       43.83     34.38 o 
   3  -9  15        3.28        0.00     32.43 o 
  -3  -8  15        0.09        0.00     34.09 o 
  -2  -8  15       47.94       41.87     56.77 o 
  -1  -8  15       61.61       35.85     52.39 o 
   0  -8  15       87.55      113.26     75.71 o 
   1  -8  15       29.46       55.09     78.89 o 
   2  -8  15       16.68        0.00     28.59 o 
   3  -8  15       31.19       43.98     44.01 o 
   4  -8  15        2.32        0.00     37.59 o 
  -4  -7  15        9.65        2.00     21.21 o 
  -3  -7  15        8.02       15.90     22.10 o 
  -2  -7  15        2.31        0.00     35.17 o 
  -1  -7  15       13.03        0.00     35.31 o 
   0  -7  15        1.90        0.00     36.28 o 
   1  -7  15       70.89       58.27     48.52 o 
   2  -7  15       28.77        0.00     35.65 o 
   3  -7  15        1.21      125.60    156.46 o 
   4  -7  15        0.87        0.00     39.97 o 
  -5  -6  15       12.81        0.00     34.40 o 
  -4  -6  15        3.10       13.61     20.73 o 
  -3  -6  15       49.06       26.39     23.37 o 
  -2  -6  15        5.56       38.85     39.23 o 
  -1  -6  15        2.23        0.00     47.28 o 
   0  -6  15       92.31       91.79     87.14 o 
   1  -6  15        9.51       13.55     40.05 o 
   2  -6  15        0.04        0.00     32.00 o 
   3  -6  15        1.00        0.00     31.07 o 
   4  -6  15        1.65        0.59     41.30 o 
   5  -6  15        1.34       17.82     45.58 o 
  -5  -5  15        7.05       16.18     22.60 o 
  -4  -5  15        0.02        0.00     18.94 o 
  -3  -5  15        7.68        1.95     18.33 o 
  -2  -5  15       40.43       27.05     68.15 o 
  -1  -5  15        0.24       25.91     38.15 o 
   0  -5  15       32.68       70.44     44.57 o 
   1  -5  15        0.00        0.00     40.47 o 
   2  -5  15        0.30        0.00     33.21 o 
   3  -5  15       25.50       40.50     47.17 o 
   4  -5  15        0.68        0.00     58.36 o 
   5  -5  15        4.33        0.00     43.76 o 
  -5  -4  15        0.01       19.12     24.29 o 
  -4  -4  15       25.07       41.83     21.40 o 
  -3  -4  15       15.53       21.71     20.97 o 
  -2  -4  15       67.35       14.09    106.87 o 
  -1  -4  15      132.37      135.02    121.67 o 
   0  -4  15       27.87        3.64     46.55 o 
   1  -4  15      161.13      172.51    128.82 o 
   2  -4  15       58.00       66.41     75.92 o 
   3  -4  15       17.51       69.62     49.81 o 
   4  -4  15        1.28        0.00     40.65 o 
   5  -4  15        0.80        0.00     46.47 o 
  -6  -3  15        3.45       19.40     22.93 o 
  -5  -3  15       13.54       19.04     22.01 o 
  -4  -3  15        1.94        8.03     19.98 o 
  -3  -3  15      282.68      266.07     99.14 o 
  -2  -3  15      120.68       98.54     48.32 o 
  -1  -3  15       41.24       12.68     39.37 o 
   0  -3  15       27.10        1.18     47.39 o 
   1  -3  15      174.64      287.76    165.66 o 
   2  -3  15      133.99      162.26     87.20 o 
   3  -3  15        7.87        4.84     45.96 o 
   4  -3  15      171.49      167.82    154.99 o 
   5  -3  15        6.29        0.00     50.90 o 
  -6  -2  15       16.87       10.64     20.64 o 
  -5  -2  15      137.49      138.72     32.96 o 
  -4  -2  15        7.18        4.84     18.26 o 
  -3  -2  15        0.30        1.52     24.17 o 
  -2  -2  15       63.99      102.48     32.25 o 
  -1  -2  15       19.02        0.55     32.41 o 
   0  -2  15        4.37        1.34     53.80 o 
   1  -2  15       41.02       60.57     51.76 o 
   2  -2  15      181.29      189.65    194.34 o 
   3  -2  15        5.74        0.00     36.31 o 
   4  -2  15       41.87        5.82     72.34 o 
   5  -2  15       30.37        3.39     42.97 o 
  -6  -1  15       18.22       22.66     22.35 o 
  -5  -1  15       50.40       32.09     21.96 o 
  -4  -1  15       59.19       44.50     21.48 o 
  -3  -1  15       14.56       33.68     23.09 o 
  -2  -1  15        1.63        3.80     17.34 o 
  -1  -1  15        7.29        0.00     42.53 o 
   0  -1  15        3.45       26.90     42.36 o 
   1  -1  15        0.34        0.00     32.91 o 
   2  -1  15       66.28       93.40     59.81 o 
   3  -1  15        0.51        2.01     49.32 o 
   4  -1  15        0.04       15.77     48.73 o 
   5  -1  15       22.74        0.00    162.38 o 
  -6   0  15        2.87        0.00     19.92 o 
  -5   0  15       33.51       43.15     22.33 o 
  -4   0  15      158.71      153.86     71.07 o 
  -3   0  15       91.02      123.64     25.47 o 
  -2   0  15       37.74       65.60     21.03 o 
  -1   0  15       38.13       16.56     56.78 o 
   0   0  15      200.24      293.32    198.35 o 
   1   0  15      106.24      147.02     90.71 o 
   2   0  15       26.73       22.40     49.53 o 
   3   0  15       43.37       50.16     51.82 o 
   4   0  15        1.25       39.98     59.50 o 
   5   0  15        0.06        0.00    193.48 o 
  -6   1  15        0.20        0.00     18.10 o 
  -5   1  15        4.93        5.78     19.16 o 
  -4   1  15        0.31       10.61     29.74 o 
  -3   1  15      119.24      154.00     27.66 o 
  -2   1  15       50.98       50.00     25.74 o 
  -1   1  15        9.30        0.00     14.98 o 
   0   1  15       22.74       24.27     41.28 o 
   1   1  15        0.46        0.00     34.55 o 
   2   1  15       57.35        0.00     26.35 o 
   3   1  15       12.42        7.02     56.67 o 
   4   1  15       24.17        0.00    169.70 o 
  -5   2  15        0.60       15.05     20.17 o 
  -4   2  15       53.07       81.48     35.20 o 
  -3   2  15       31.54       11.53     18.02 o 
  -2   2  15       53.18       53.12     23.51 o 
  -1   2  15       20.93       14.84     27.42 o 
   0   2  15       31.22        0.00     58.97 o 
   1   2  15        8.26       22.36     34.48 o 
   2   2  15       10.68        0.00     45.38 o 
   3   2  15        0.67       53.72    191.98 o 
   4   2  15       89.97       30.94    191.61 o 
  -5   3  15       16.97       35.21     22.00 o 
  -4   3  15        0.01        8.13     20.07 o 
  -3   3  15        3.93       20.92     33.59 o 
  -2   3  15      147.84      142.48     26.38 o 
  -1   3  15       61.55       27.12     20.12 o 
   0   3  15        0.19       18.91     41.56 o 
   1   3  15       23.51       12.11     64.85 o 
   2   3  15        0.03       42.65    142.02 o 
   3   3  15        0.44        0.00    162.38 o 
  -4   4  15        1.23       12.22     20.33 o 
  -3   4  15       18.78       10.25     19.09 o 
  -2   4  15        4.10        8.08     18.58 o 
  -1   4  15      149.61      214.73     31.55 o 
   0   4  15       32.22       41.69     42.41 o 
  -2   5  15        1.77        4.37     19.14 o 
  -1   5  15        0.79        0.00     14.07 o 
  -1  -8  16       29.42        0.00     44.39 o 
   0  -8  16        0.25        0.00     33.49 o 
   1  -8  16       11.84       28.21     39.62 o 
   2  -8  16        1.59       16.88     35.39 o 
  -2  -7  16        2.85        0.00    101.29 o 
  -1  -7  16       25.95       67.22     49.84 o 
   0  -7  16       13.02       25.60     37.42 o 
   1  -7  16       28.20       43.63     63.04 o 
   2  -7  16        0.14        0.00     53.46 o 
   3  -7  16        1.18        7.69     41.71 o 
  -3  -6  16      124.46      130.87    128.80 o 
  -2  -6  16       11.81       13.54     37.89 o 
  -1  -6  16       12.37        7.07     54.60 o 
   0  -6  16        0.94        8.76     39.89 o 
   1  -6  16        9.74        0.00     40.76 o 
   2  -6  16        0.34        0.00     41.09 o 
   3  -6  16        2.52        0.00     41.01 o 
   4  -6  16       22.40        0.00     47.10 o 
  -4  -5  16       46.48       35.32     43.40 o 
  -3  -5  16        0.06       43.79     37.60 o 
  -2  -5  16        9.96       47.41     40.59 o 
  -1  -5  16        1.84        0.00    104.35 o 
   0  -5  16       51.32       69.61     49.96 o 
   1  -5  16       44.62       51.73     49.17 o 
   2  -5  16        4.92        0.00     49.72 o 
   3  -5  16       20.30        3.82     47.27 o 
   4  -5  16        2.36        0.00     44.29 o 
  -4  -4  16       19.96       27.11     26.05 o 
  -3  -4  16        6.33       12.65     20.93 o 
  -2  -4  16       62.64       31.32     94.46 o 
  -1  -4  16       34.44       23.63     90.46 o 
   0  -4  16        0.02        0.00     45.02 o 
   1  -4  16       10.18       23.50     42.27 o 
   2  -4  16        0.09       17.49     44.83 o 
   3  -4  16        2.42       28.36     49.40 o 
   4  -4  16        7.64        0.00     51.06 o 
  -5  -3  16      116.26      140.25     38.00 o 
  -4  -3  16       11.73       23.58     21.59 o 
  -3  -3  16       48.58       53.30     39.33 o 
  -2  -3  16        6.81        6.59     48.64 o 
  -1  -3  16       11.78       35.80     47.92 o 
   0  -3  16        0.61        0.00     37.77 o 
   1  -3  16        1.05        0.00     62.22 o 
   2  -3  16       20.31        0.00     91.98 o 
   3  -3  16        0.66        0.25     50.53 o 
   4  -3  16        5.62        0.00     56.40 o 
  -5  -2  16        0.74        1.45     19.90 o 
  -4  -2  16       19.53       33.53     21.20 o 
  -3  -2  16        1.12       14.13     28.67 o 
  -2  -2  16        5.49       14.37     39.20 o 
  -1  -2  16        7.76       14.41     40.72 o 
   0  -2  16       37.24       35.16     50.58 o 
   1  -2  16       26.74       91.03     83.01 o 
   2  -2  16        8.10        0.00     47.29 o 
   3  -2  16        2.53        0.00     51.99 o 
   4  -2  16       19.18        0.00     56.86 o 
  -5  -1  16        6.00       18.39     20.90 o 
  -4  -1  16      109.81      153.03     33.70 o 
  -3  -1  16        1.59       11.57     19.24 o 
  -2  -1  16       32.45        0.00     67.23 o 
  -1  -1  16        7.53        0.00     37.36 o 
   0  -1  16       24.12        6.94     43.40 o 
   1  -1  16       18.67        6.88     56.24 o 
   2  -1  16        7.96        0.00     44.46 o 
   3  -1  16       30.53       15.40     58.97 o 
   4  -1  16        6.35        0.00     40.47 o 
  -4   0  16       46.71       65.46     24.86 o 
  -3   0  16        2.74       18.85     47.05 o 
  -2   0  16        0.82        0.00     21.77 o 
  -1   0  16        0.12        0.00     39.74 o 
   0   0  16       21.39        6.10     40.34 o 
   1   0  16        1.42        0.00     43.49 o 
   2   0  16       10.16       57.26     59.07 o 
   3   0  16       39.21        0.00     33.11 o 
  -4   1  16        0.63        0.00     19.64 o 
  -3   1  16       10.26       12.64     27.21 o 
  -2   1  16        5.51        7.91     19.41 o 
  -1   1  16        0.30        0.00     33.93 o 
   0   1  16        0.02        5.37     74.13 o 
   1   1  16        1.51        0.00     42.72 o 
   2   1  16       14.34       31.24     43.12 o 
   3   1  16        8.27        0.00    170.74 o 
  -4   2  16       57.10       79.22     26.95 o 
  -3   2  16        8.81        5.70     19.66 o 
  -2   2  16       12.40       10.30     17.79 o 
  -1   2  16       37.36       89.99     47.01 o 
   0   2  16        4.38        0.00     41.40 o 
   1   2  16       16.57       47.35     45.02 o 
   2   2  16        5.83      139.74    195.48 o 
  -3   3  16       65.57       76.56     24.80 o 
  -2   3  16       64.82       69.93     24.41 o 
  -1   3  16       19.63        5.82     43.00 o 
   0   3  16       10.26       11.86     46.71 o 
   1   3  16        4.78       44.39     55.33 o 
  -1  -6  17        0.16        1.13     93.58 o 
   0  -6  17        1.21        0.00     36.49 o 
   1  -6  17        2.45        0.69     49.77 o 
  -2  -5  17        9.18        0.00    108.16 o 
  -1  -5  17       29.63       28.79     90.16 o 
   0  -5  17       17.72       60.41     53.48 o 
   1  -5  17        2.34        0.00     51.05 o 
   2  -5  17        3.33        0.00     49.33 o 
  -3  -4  17        1.73        0.00     43.87 o 
  -2  -4  17        0.45        0.00     50.24 o 
  -1  -4  17       65.47       78.84     49.81 o 
   0  -4  17        3.32        0.00     55.79 o 
   1  -4  17        3.09        0.00     46.89 o 
   2  -4  17        1.57       23.82     52.97 o 
  -3  -3  17        5.94       11.24     57.86 o 
  -2  -3  17        6.69        0.00     34.63 o 
  -1  -3  17        2.15        0.00     44.40 o 
   0  -3  17       10.52        0.00     53.58 o 
   1  -3  17       64.09      122.98    120.11 o 
   2  -3  17       20.79       68.71     68.93 o 
  -3  -2  17        0.18        0.00     36.23 o 
  -2  -2  17        1.28        0.00     41.62 o 
  -1  -2  17       37.61       17.95     64.99 o 
   0  -2  17        3.90        0.00    104.16 o 
   1  -2  17        0.12       13.81     55.88 o 
   2  -2  17        3.11        0.00     88.48 o 
  -3  -1  17        1.78        0.00     59.91 o 
  -2  -1  17       58.78       77.90     48.94 o 
  -1  -1  17       31.81       45.05     54.21 o 
   0  -1  17       42.18       31.17     50.87 o 
   1  -1  17       22.51        9.52     55.76 o 
   2  -1  17        0.01       18.45     59.40 o 
  -2   0  17        0.17        0.00     44.56 o 
  -1   0  17       12.11       38.56     47.24 o 
   0   0  17      131.44      241.78    125.73 o 
   1   0  17       36.31       59.70     54.56 o 
  -1   1  17       13.52       34.18     49.36 o 
   0   1  17      128.84      209.01    114.42 o 
                                                 
